# Supplementary material for: Wolbachia modifies thermal preference in Drosophila melanogaster
Source: Environ Microbiol. 2018 Oct 2;21(9):3259–68. doi: 10.1111/1462-2920.14347 (PMC6766989; doi:10.1111/1462-2920.14347)
Supplement: Supplementary file 1 — Appendix S1 Supporting Information [file EMI-21-3259-s001.xlsx]

## Sheet: RawData
Temp	Wol	Status	Sex	age	Rep
17	w-	U	?	5-7	15.1
17	w-	U	?	5-7	15.1
17	w-	U	?	5-7	15.1
17	w-	U	?	5-7	15.1
18	w-	U	?	5-7	15.1
18	w-	U	?	5-7	15.1
18	w-	U	?	5-7	15.1
18	w-	U	?	5-7	15.1
19	w-	U	?	5-7	15.1
19	w-	U	?	5-7	15.1
19	w-	U	?	5-7	15.1
19	w-	U	?	5-7	15.1
20	w-	U	?	5-7	15.1
20	w-	U	?	5-7	15.1
21	w-	U	?	5-7	15.1
22	w-	U	?	5-7	15.1
22	w-	U	?	5-7	15.1
22	w-	U	?	5-7	15.1
22	w-	U	?	5-7	15.1
22	w-	U	?	5-7	15.1
22	w-	U	?	5-7	15.1
22	w-	U	?	5-7	15.1
22	w-	U	?	5-7	15.1
22	w-	U	?	5-7	15.1
22	w-	U	?	5-7	15.1
22	w-	U	?	5-7	15.1
22	w-	U	?	5-7	15.1
22	w-	U	?	5-7	15.1
22	w-	U	?	5-7	15.1
22	w-	U	?	5-7	15.1
22	w-	U	?	5-7	15.1
23	w-	U	?	5-7	15.1
23	w-	U	?	5-7	15.1
23	w-	U	?	5-7	15.1
23	w-	U	?	5-7	15.1
23	w-	U	?	5-7	15.1
23	w-	U	?	5-7	15.1
23	w-	U	?	5-7	15.1
23	w-	U	?	5-7	15.1
23	w-	U	?	5-7	15.1
24	w-	U	?	5-7	15.1
24	w-	U	?	5-7	15.1
24	w-	U	?	5-7	15.1
24	w-	U	?	5-7	15.1
24	w-	U	?	5-7	15.1
24	w-	U	?	5-7	15.1
25	w-	U	?	5-7	15.1
25	w-	U	?	5-7	15.1
25	w-	U	?	5-7	15.1
25	w-	U	?	5-7	15.1
25	w-	U	?	5-7	15.1
25	w-	U	?	5-7	15.1
25	w-	U	?	5-7	15.1
25	w-	U	?	5-7	15.1
25	w-	U	?	5-7	15.1
25	w-	U	?	5-7	15.1
25	w-	U	?	5-7	15.1
25	w-	U	?	5-7	15.1
25	w-	U	?	5-7	15.1
25	w-	U	?	5-7	15.1
25	w-	U	?	5-7	15.1
25	w-	U	?	5-7	15.1
25	w-	U	?	5-7	15.1
26	w-	U	?	5-7	15.1
26	w-	U	?	5-7	15.1
26	w-	U	?	5-7	15.1
26	w-	U	?	5-7	15.1
26	w-	U	?	5-7	15.1
26	w-	U	?	5-7	15.1
26	w-	U	?	5-7	15.1
26	w-	U	?	5-7	15.1
26	w-	U	?	5-7	15.1
26	w-	U	?	5-7	15.1
26	w-	U	?	5-7	15.1
26	w-	U	?	5-7	15.1
26	w-	U	?	5-7	15.1
26	w-	U	?	5-7	15.1
26	w-	U	?	5-7	15.1
26	w-	U	?	5-7	15.1
26	w-	U	?	5-7	15.1
26	w-	U	?	5-7	15.1
27	w-	U	?	5-7	15.1
27	w-	U	?	5-7	15.1
27	w-	U	?	5-7	15.1
27	w-	U	?	5-7	15.1
27	w-	U	?	5-7	15.1
27	w-	U	?	5-7	15.1
27	w-	U	?	5-7	15.1
27	w-	U	?	5-7	15.1
28	w-	U	?	5-7	15.1
28	w-	U	?	5-7	15.1
28	w-	U	?	5-7	15.1
29	w-	U	?	5-7	15.1
30	w-	U	?	5-7	15.1
31	w-	U	?	5-7	15.1
31	w-	U	?	5-7	15.1
18	w-	U	?	5-7	16.1
18	w-	U	?	5-7	16.1
18	w-	U	?	5-7	16.1
19	w-	U	?	5-7	16.1
19	w-	U	?	5-7	16.1
19	w-	U	?	5-7	16.1
19	w-	U	?	5-7	16.1
19	w-	U	?	5-7	16.1
20	w-	U	?	5-7	16.1
21	w-	U	?	5-7	16.1
21	w-	U	?	5-7	16.1
21	w-	U	?	5-7	16.1
21	w-	U	?	5-7	16.1
21	w-	U	?	5-7	16.1
21	w-	U	?	5-7	16.1
21	w-	U	?	5-7	16.1
22	w-	U	?	5-7	16.1
22	w-	U	?	5-7	16.1
22	w-	U	?	5-7	16.1
22	w-	U	?	5-7	16.1
22	w-	U	?	5-7	16.1
22	w-	U	?	5-7	16.1
22	w-	U	?	5-7	16.1
22	w-	U	?	5-7	16.1
22	w-	U	?	5-7	16.1
22	w-	U	?	5-7	16.1
22	w-	U	?	5-7	16.1
23	w-	U	?	5-7	16.1
23	w-	U	?	5-7	16.1
23	w-	U	?	5-7	16.1
23	w-	U	?	5-7	16.1
24	w-	U	?	5-7	16.1
24	w-	U	?	5-7	16.1
24	w-	U	?	5-7	16.1
24	w-	U	?	5-7	16.1
24	w-	U	?	5-7	16.1
24	w-	U	?	5-7	16.1
24	w-	U	?	5-7	16.1
24	w-	U	?	5-7	16.1
24	w-	U	?	5-7	16.1
24	w-	U	?	5-7	16.1
24	w-	U	?	5-7	16.1
24	w-	U	?	5-7	16.1
24	w-	U	?	5-7	16.1
24	w-	U	?	5-7	16.1
24	w-	U	?	5-7	16.1
24	w-	U	?	5-7	16.1
24	w-	U	?	5-7	16.1
24	w-	U	?	5-7	16.1
25	w-	U	?	5-7	16.1
25	w-	U	?	5-7	16.1
25	w-	U	?	5-7	16.1
25	w-	U	?	5-7	16.1
25	w-	U	?	5-7	16.1
25	w-	U	?	5-7	16.1
25	w-	U	?	5-7	16.1
25	w-	U	?	5-7	16.1
26	w-	U	?	5-7	16.1
26	w-	U	?	5-7	16.1
26	w-	U	?	5-7	16.1
26	w-	U	?	5-7	16.1
26	w-	U	?	5-7	16.1
26	w-	U	?	5-7	16.1
26	w-	U	?	5-7	16.1
26	w-	U	?	5-7	16.1
26	w-	U	?	5-7	16.1
26	w-	U	?	5-7	16.1
26	w-	U	?	5-7	16.1
27	w-	U	?	5-7	16.1
27	w-	U	?	5-7	16.1
27	w-	U	?	5-7	16.1
27	w-	U	?	5-7	16.1
27	w-	U	?	5-7	16.1
27	w-	U	?	5-7	16.1
27	w-	U	?	5-7	16.1
27	w-	U	?	5-7	16.1
27	w-	U	?	5-7	16.1
27	w-	U	?	5-7	16.1
29	w-	U	?	5-7	16.1
31	w-	U	?	5-7	16.1
19	w-	U	?	5-7	42.1
19	w-	U	?	5-7	42.1
19	w-	U	?	5-7	42.1
19	w-	U	?	5-7	42.1
19	w-	U	?	5-7	42.1
19	w-	U	?	5-7	42.1
19	w-	U	?	5-7	42.1
19	w-	U	?	5-7	42.1
19	w-	U	?	5-7	42.1
20	w-	U	?	5-7	42.1
20	w-	U	?	5-7	42.1
20	w-	U	?	5-7	42.1
20	w-	U	?	5-7	42.1
21	w-	U	?	5-7	42.1
21	w-	U	?	5-7	42.1
21	w-	U	?	5-7	42.1
21	w-	U	?	5-7	42.1
21	w-	U	?	5-7	42.1
21	w-	U	?	5-7	42.1
21	w-	U	?	5-7	42.1
21	w-	U	?	5-7	42.1
21	w-	U	?	5-7	42.1
22	w-	U	?	5-7	42.1
22	w-	U	?	5-7	42.1
22	w-	U	?	5-7	42.1
22	w-	U	?	5-7	42.1
22	w-	U	?	5-7	42.1
22	w-	U	?	5-7	42.1
23	w-	U	?	5-7	42.1
23	w-	U	?	5-7	42.1
23	w-	U	?	5-7	42.1
23	w-	U	?	5-7	42.1
23	w-	U	?	5-7	42.1
23	w-	U	?	5-7	42.1
23	w-	U	?	5-7	42.1
24	w-	U	?	5-7	42.1
24	w-	U	?	5-7	42.1
24	w-	U	?	5-7	42.1
24	w-	U	?	5-7	42.1
24	w-	U	?	5-7	42.1
24	w-	U	?	5-7	42.1
24	w-	U	?	5-7	42.1
24	w-	U	?	5-7	42.1
24	w-	U	?	5-7	42.1
24	w-	U	?	5-7	42.1
25	w-	U	?	5-7	42.1
25	w-	U	?	5-7	42.1
25	w-	U	?	5-7	42.1
25	w-	U	?	5-7	42.1
25	w-	U	?	5-7	42.1
25	w-	U	?	5-7	42.1
25	w-	U	?	5-7	42.1
25	w-	U	?	5-7	42.1
25	w-	U	?	5-7	42.1
25	w-	U	?	5-7	42.1
25	w-	U	?	5-7	42.1
25	w-	U	?	5-7	42.1
25	w-	U	?	5-7	42.1
25	w-	U	?	5-7	42.1
26	w-	U	?	5-7	42.1
26	w-	U	?	5-7	42.1
26	w-	U	?	5-7	42.1
26	w-	U	?	5-7	42.1
26	w-	U	?	5-7	42.1
26	w-	U	?	5-7	42.1
26	w-	U	?	5-7	42.1
26	w-	U	?	5-7	42.1
26	w-	U	?	5-7	42.1
26	w-	U	?	5-7	42.1
26	w-	U	?	5-7	42.1
26	w-	U	?	5-7	42.1
26	w-	U	?	5-7	42.1
26	w-	U	?	5-7	42.1
26	w-	U	?	5-7	42.1
26	w-	U	?	5-7	42.1
26	w-	U	?	5-7	42.1
26	w-	U	?	5-7	42.1
26	w-	U	?	5-7	42.1
26	w-	U	?	5-7	42.1
26	w-	U	?	5-7	42.1
26	w-	U	?	5-7	42.1
26	w-	U	?	5-7	42.1
26	w-	U	?	5-7	42.1
27	w-	U	?	5-7	42.1
27	w-	U	?	5-7	42.1
27	w-	U	?	5-7	42.1
27	w-	U	?	5-7	42.1
27	w-	U	?	5-7	42.1
27	w-	U	?	5-7	42.1
27	w-	U	?	5-7	42.1
27	w-	U	?	5-7	42.1
27	w-	U	?	5-7	42.1
27	w-	U	?	5-7	42.1
27	w-	U	?	5-7	42.1
27	w-	U	?	5-7	42.1
27	w-	U	?	5-7	42.1
27	w-	U	?	5-7	42.1
27	w-	U	?	5-7	42.1
27	w-	U	?	5-7	42.1
27	w-	U	?	5-7	42.1
27	w-	U	?	5-7	42.1
27	w-	U	?	5-7	42.1
27	w-	U	?	5-7	42.1
27	w-	U	?	5-7	42.1
28	w-	U	?	5-7	42.1
28	w-	U	?	5-7	42.1
28	w-	U	?	5-7	42.1
28	w-	U	?	5-7	42.1
28	w-	U	?	5-7	42.1
28	w-	U	?	5-7	42.1
28	w-	U	?	5-7	42.1
28	w-	U	?	5-7	42.1
28	w-	U	?	5-7	42.1
28	w-	U	?	5-7	42.1
28	w-	U	?	5-7	42.1
29	w-	U	?	5-7	42.1
29	w-	U	?	5-7	42.1
29	w-	U	?	5-7	42.1
29	w-	U	?	5-7	42.1
29	w-	U	?	5-7	42.1
29	w-	U	?	5-7	42.1
31	w-	U	?	5-7	42.1
31	w-	U	?	5-7	42.1
31	w-	U	?	5-7	42.1
31	w-	U	?	5-7	42.1
32	w-	U	?	5-7	42.1
17	w-	U	M	5-7	46.1
17	w-	U	M	5-7	46.1
18	w-	U	M	5-7	46.1
18	w-	U	M	5-7	46.1
18	w-	U	M	5-7	46.1
19	w-	U	M	5-7	46.1
19	w-	U	M	5-7	46.1
19	w-	U	M	5-7	46.1
19	w-	U	M	5-7	46.1
19	w-	U	M	5-7	46.1
19	w-	U	M	5-7	46.1
20	w-	U	M	5-7	46.1
20	w-	U	M	5-7	46.1
20	w-	U	M	5-7	46.1
20	w-	U	M	5-7	46.1
20	w-	U	M	5-7	46.1
20	w-	U	M	5-7	46.1
21	w-	U	M	5-7	46.1
21	w-	U	M	5-7	46.1
21	w-	U	M	5-7	46.1
21	w-	U	M	5-7	46.1
21	w-	U	M	5-7	46.1
21	w-	U	M	5-7	46.1
22	w-	U	M	5-7	46.1
22	w-	U	M	5-7	46.1
22	w-	U	M	5-7	46.1
22	w-	U	M	5-7	46.1
22	w-	U	M	5-7	46.1
22	w-	U	M	5-7	46.1
22	w-	U	M	5-7	46.1
22	w-	U	M	5-7	46.1
23	w-	U	M	5-7	46.1
23	w-	U	M	5-7	46.1
23	w-	U	M	5-7	46.1
23	w-	U	M	5-7	46.1
23	w-	U	M	5-7	46.1
23	w-	U	M	5-7	46.1
23	w-	U	M	5-7	46.1
23	w-	U	M	5-7	46.1
23	w-	U	M	5-7	46.1
24	w-	U	M	5-7	46.1
24	w-	U	M	5-7	46.1
24	w-	U	M	5-7	46.1
24	w-	U	M	5-7	46.1
24	w-	U	M	5-7	46.1
24	w-	U	M	5-7	46.1
24	w-	U	M	5-7	46.1
25	w-	U	M	5-7	46.1
25	w-	U	M	5-7	46.1
25	w-	U	M	5-7	46.1
25	w-	U	M	5-7	46.1
25	w-	U	M	5-7	46.1
25	w-	U	M	5-7	46.1
25	w-	U	M	5-7	46.1
25	w-	U	M	5-7	46.1
25	w-	U	M	5-7	46.1
25	w-	U	M	5-7	46.1
25	w-	U	M	5-7	46.1
26	w-	U	M	5-7	46.1
26	w-	U	M	5-7	46.1
26	w-	U	M	5-7	46.1
26	w-	U	M	5-7	46.1
26	w-	U	M	5-7	46.1
26	w-	U	M	5-7	46.1
26	w-	U	M	5-7	46.1
26	w-	U	M	5-7	46.1
26	w-	U	M	5-7	46.1
26	w-	U	M	5-7	46.1
26	w-	U	M	5-7	46.1
26	w-	U	M	5-7	46.1
26	w-	U	M	5-7	46.1
26	w-	U	M	5-7	46.1
26	w-	U	M	5-7	46.1
26	w-	U	M	5-7	46.1
26	w-	U	M	5-7	46.1
26	w-	U	M	5-7	46.1
26	w-	U	M	5-7	46.1
26	w-	U	M	5-7	46.1
26	w-	U	M	5-7	46.1
26	w-	U	M	5-7	46.1
26	w-	U	M	5-7	46.1
26	w-	U	M	5-7	46.1
26	w-	U	M	5-7	46.1
26	w-	U	M	5-7	46.1
26	w-	U	M	5-7	46.1
26	w-	U	M	5-7	46.1
27	w-	U	M	5-7	46.1
27	w-	U	M	5-7	46.1
27	w-	U	M	5-7	46.1
27	w-	U	M	5-7	46.1
27	w-	U	M	5-7	46.1
27	w-	U	M	5-7	46.1
27	w-	U	M	5-7	46.1
27	w-	U	M	5-7	46.1
27	w-	U	M	5-7	46.1
27	w-	U	M	5-7	46.1
27	w-	U	M	5-7	46.1
27	w-	U	M	5-7	46.1
27	w-	U	M	5-7	46.1
28	w-	U	M	5-7	46.1
28	w-	U	M	5-7	46.1
28	w-	U	M	5-7	46.1
29	w-	U	M	5-7	46.1
29	w-	U	M	5-7	46.1
30	w-	U	M	5-7	46.1
30	w-	U	M	5-7	46.1
31	w-	U	M	5-7	46.1
31	w-	U	M	5-7	46.1
19	w-	U	?	5-7	51.1
19	w-	U	?	5-7	51.1
19	w-	U	?	5-7	51.1
19	w-	U	?	5-7	51.1
19	w-	U	?	5-7	51.1
19	w-	U	?	5-7	51.1
19	w-	U	?	5-7	51.1
19	w-	U	?	5-7	51.1
19	w-	U	?	5-7	51.1
19	w-	U	?	5-7	51.1
20	w-	U	?	5-7	51.1
20	w-	U	?	5-7	51.1
20	w-	U	?	5-7	51.1
20	w-	U	?	5-7	51.1
20	w-	U	?	5-7	51.1
20	w-	U	?	5-7	51.1
21	w-	U	?	5-7	51.1
21	w-	U	?	5-7	51.1
21	w-	U	?	5-7	51.1
21	w-	U	?	5-7	51.1
21	w-	U	?	5-7	51.1
21	w-	U	?	5-7	51.1
22	w-	U	?	5-7	51.1
22	w-	U	?	5-7	51.1
22	w-	U	?	5-7	51.1
22	w-	U	?	5-7	51.1
22	w-	U	?	5-7	51.1
22	w-	U	?	5-7	51.1
22	w-	U	?	5-7	51.1
22	w-	U	?	5-7	51.1
22	w-	U	?	5-7	51.1
22	w-	U	?	5-7	51.1
22	w-	U	?	5-7	51.1
22	w-	U	?	5-7	51.1
23	w-	U	?	5-7	51.1
23	w-	U	?	5-7	51.1
23	w-	U	?	5-7	51.1
23	w-	U	?	5-7	51.1
23	w-	U	?	5-7	51.1
23	w-	U	?	5-7	51.1
23	w-	U	?	5-7	51.1
23	w-	U	?	5-7	51.1
23	w-	U	?	5-7	51.1
23	w-	U	?	5-7	51.1
23	w-	U	?	5-7	51.1
23	w-	U	?	5-7	51.1
23	w-	U	?	5-7	51.1
24	w-	U	?	5-7	51.1
24	w-	U	?	5-7	51.1
24	w-	U	?	5-7	51.1
24	w-	U	?	5-7	51.1
24	w-	U	?	5-7	51.1
24	w-	U	?	5-7	51.1
24	w-	U	?	5-7	51.1
24	w-	U	?	5-7	51.1
24	w-	U	?	5-7	51.1
24	w-	U	?	5-7	51.1
24	w-	U	?	5-7	51.1
24	w-	U	?	5-7	51.1
24	w-	U	?	5-7	51.1
24	w-	U	?	5-7	51.1
25	w-	U	?	5-7	51.1
25	w-	U	?	5-7	51.1
25	w-	U	?	5-7	51.1
25	w-	U	?	5-7	51.1
25	w-	U	?	5-7	51.1
25	w-	U	?	5-7	51.1
25	w-	U	?	5-7	51.1
25	w-	U	?	5-7	51.1
25	w-	U	?	5-7	51.1
25	w-	U	?	5-7	51.1
25	w-	U	?	5-7	51.1
25	w-	U	?	5-7	51.1
25	w-	U	?	5-7	51.1
25	w-	U	?	5-7	51.1
25	w-	U	?	5-7	51.1
25	w-	U	?	5-7	51.1
25	w-	U	?	5-7	51.1
25	w-	U	?	5-7	51.1
25	w-	U	?	5-7	51.1
25	w-	U	?	5-7	51.1
26	w-	U	?	5-7	51.1
26	w-	U	?	5-7	51.1
26	w-	U	?	5-7	51.1
26	w-	U	?	5-7	51.1
26	w-	U	?	5-7	51.1
26	w-	U	?	5-7	51.1
26	w-	U	?	5-7	51.1
26	w-	U	?	5-7	51.1
26	w-	U	?	5-7	51.1
26	w-	U	?	5-7	51.1
26	w-	U	?	5-7	51.1
26	w-	U	?	5-7	51.1
26	w-	U	?	5-7	51.1
26	w-	U	?	5-7	51.1
26	w-	U	?	5-7	51.1
26	w-	U	?	5-7	51.1
26	w-	U	?	5-7	51.1
26	w-	U	?	5-7	51.1
26	w-	U	?	5-7	51.1
26	w-	U	?	5-7	51.1
26	w-	U	?	5-7	51.1
26	w-	U	?	5-7	51.1
26	w-	U	?	5-7	51.1
26	w-	U	?	5-7	51.1
26	w-	U	?	5-7	51.1
26	w-	U	?	5-7	51.1
26	w-	U	?	5-7	51.1
26	w-	U	?	5-7	51.1
26	w-	U	?	5-7	51.1
26	w-	U	?	5-7	51.1
26	w-	U	?	5-7	51.1
26	w-	U	?	5-7	51.1
26	w-	U	?	5-7	51.1
26	w-	U	?	5-7	51.1
26	w-	U	?	5-7	51.1
26	w-	U	?	5-7	51.1
26	w-	U	?	5-7	51.1
26	w-	U	?	5-7	51.1
26	w-	U	?	5-7	51.1
27	w-	U	?	5-7	51.1
27	w-	U	?	5-7	51.1
27	w-	U	?	5-7	51.1
27	w-	U	?	5-7	51.1
27	w-	U	?	5-7	51.1
27	w-	U	?	5-7	51.1
27	w-	U	?	5-7	51.1
27	w-	U	?	5-7	51.1
27	w-	U	?	5-7	51.1
27	w-	U	?	5-7	51.1
27	w-	U	?	5-7	51.1
27	w-	U	?	5-7	51.1
27	w-	U	?	5-7	51.1
27	w-	U	?	5-7	51.1
27	w-	U	?	5-7	51.1
27	w-	U	?	5-7	51.1
27	w-	U	?	5-7	51.1
27	w-	U	?	5-7	51.1
27	w-	U	?	5-7	51.1
27	w-	U	?	5-7	51.1
27	w-	U	?	5-7	51.1
27	w-	U	?	5-7	51.1
27	w-	U	?	5-7	51.1
28	w-	U	?	5-7	51.1
29	w-	U	?	5-7	51.1
29	w-	U	?	5-7	51.1
30	w-	U	?	5-7	51.1
31	w-	U	?	5-7	51.1
32	w-	U	?	5-7	51.1
32	w-	U	?	5-7	51.1
32	w-	U	?	5-7	51.1
17	w-	U	?	5-7	54.1
17	w-	U	?	5-7	54.1
17	w-	U	?	5-7	54.1
17	w-	U	?	5-7	54.1
18	w-	U	?	5-7	54.1
18	w-	U	?	5-7	54.1
18	w-	U	?	5-7	54.1
18	w-	U	?	5-7	54.1
18	w-	U	?	5-7	54.1
18	w-	U	?	5-7	54.1
18	w-	U	?	5-7	54.1
18	w-	U	?	5-7	54.1
18	w-	U	?	5-7	54.1
18	w-	U	?	5-7	54.1
18	w-	U	?	5-7	54.1
19	w-	U	?	5-7	54.1
19	w-	U	?	5-7	54.1
20	w-	U	?	5-7	54.1
20	w-	U	?	5-7	54.1
20	w-	U	?	5-7	54.1
21	w-	U	?	5-7	54.1
21	w-	U	?	5-7	54.1
21	w-	U	?	5-7	54.1
21	w-	U	?	5-7	54.1
22	w-	U	?	5-7	54.1
22	w-	U	?	5-7	54.1
22	w-	U	?	5-7	54.1
22	w-	U	?	5-7	54.1
22	w-	U	?	5-7	54.1
23	w-	U	?	5-7	54.1
23	w-	U	?	5-7	54.1
23	w-	U	?	5-7	54.1
23	w-	U	?	5-7	54.1
23	w-	U	?	5-7	54.1
23	w-	U	?	5-7	54.1
23	w-	U	?	5-7	54.1
23	w-	U	?	5-7	54.1
24	w-	U	?	5-7	54.1
24	w-	U	?	5-7	54.1
24	w-	U	?	5-7	54.1
24	w-	U	?	5-7	54.1
24	w-	U	?	5-7	54.1
24	w-	U	?	5-7	54.1
24	w-	U	?	5-7	54.1
25	w-	U	?	5-7	54.1
25	w-	U	?	5-7	54.1
25	w-	U	?	5-7	54.1
25	w-	U	?	5-7	54.1
25	w-	U	?	5-7	54.1
25	w-	U	?	5-7	54.1
25	w-	U	?	5-7	54.1
25	w-	U	?	5-7	54.1
26	w-	U	?	5-7	54.1
26	w-	U	?	5-7	54.1
26	w-	U	?	5-7	54.1
26	w-	U	?	5-7	54.1
26	w-	U	?	5-7	54.1
26	w-	U	?	5-7	54.1
26	w-	U	?	5-7	54.1
26	w-	U	?	5-7	54.1
26	w-	U	?	5-7	54.1
26	w-	U	?	5-7	54.1
26	w-	U	?	5-7	54.1
26	w-	U	?	5-7	54.1
27	w-	U	?	5-7	54.1
27	w-	U	?	5-7	54.1
27	w-	U	?	5-7	54.1
27	w-	U	?	5-7	54.1
27	w-	U	?	5-7	54.1
27	w-	U	?	5-7	54.1
27	w-	U	?	5-7	54.1
27	w-	U	?	5-7	54.1
27	w-	U	?	5-7	54.1
27	w-	U	?	5-7	54.1
27	w-	U	?	5-7	54.1
27	w-	U	?	5-7	54.1
27	w-	U	?	5-7	54.1
27	w-	U	?	5-7	54.1
28	w-	U	?	5-7	54.1
28	w-	U	?	5-7	54.1
28	w-	U	?	5-7	54.1
28	w-	U	?	5-7	54.1
28	w-	U	?	5-7	54.1
28	w-	U	?	5-7	54.1
28	w-	U	?	5-7	54.1
28	w-	U	?	5-7	54.1
29	w-	U	?	5-7	54.1
29	w-	U	?	5-7	54.1
29	w-	U	?	5-7	54.1
30	w-	U	?	5-7	54.1
30	w-	U	?	5-7	54.1
17	w-	U	F	5-7	57.1
17	w-	U	F	5-7	57.1
17	w-	U	F	5-7	57.1
18	w-	U	F	5-7	57.1
19	w-	U	F	5-7	57.1
20	w-	U	F	5-7	57.1
20	w-	U	F	5-7	57.1
20	w-	U	F	5-7	57.1
21	w-	U	F	5-7	57.1
21	w-	U	F	5-7	57.1
21	w-	U	F	5-7	57.1
21	w-	U	F	5-7	57.1
22	w-	U	F	5-7	57.1
22	w-	U	F	5-7	57.1
22	w-	U	F	5-7	57.1
22	w-	U	F	5-7	57.1
23	w-	U	F	5-7	57.1
23	w-	U	F	5-7	57.1
23	w-	U	F	5-7	57.1
23	w-	U	F	5-7	57.1
24	w-	U	F	5-7	57.1
24	w-	U	F	5-7	57.1
24	w-	U	F	5-7	57.1
24	w-	U	F	5-7	57.1
25	w-	U	F	5-7	57.1
25	w-	U	F	5-7	57.1
25	w-	U	F	5-7	57.1
25	w-	U	F	5-7	57.1
25	w-	U	F	5-7	57.1
25	w-	U	F	5-7	57.1
25	w-	U	F	5-7	57.1
26	w-	U	F	5-7	57.1
26	w-	U	F	5-7	57.1
26	w-	U	F	5-7	57.1
26	w-	U	F	5-7	57.1
26	w-	U	F	5-7	57.1
26	w-	U	F	5-7	57.1
26	w-	U	F	5-7	57.1
26	w-	U	F	5-7	57.1
26	w-	U	F	5-7	57.1
26	w-	U	F	5-7	57.1
26	w-	U	F	5-7	57.1
26	w-	U	F	5-7	57.1
26	w-	U	F	5-7	57.1
26	w-	U	F	5-7	57.1
26	w-	U	F	5-7	57.1
26	w-	U	F	5-7	57.1
26	w-	U	F	5-7	57.1
26	w-	U	F	5-7	57.1
26	w-	U	F	5-7	57.1
26	w-	U	F	5-7	57.1
27	w-	U	F	5-7	57.1
27	w-	U	F	5-7	57.1
27	w-	U	F	5-7	57.1
27	w-	U	F	5-7	57.1
27	w-	U	F	5-7	57.1
27	w-	U	F	5-7	57.1
27	w-	U	F	5-7	57.1
27	w-	U	F	5-7	57.1
27	w-	U	F	5-7	57.1
28	w-	U	F	5-7	57.1
28	w-	U	F	5-7	57.1
28	w-	U	F	5-7	57.1
28	w-	U	F	5-7	57.1
28	w-	U	F	5-7	57.1
28	w-	U	F	5-7	57.1
28	w-	U	F	5-7	57.1
28	w-	U	F	5-7	57.1
29	w-	U	F	5-7	57.1
29	w-	U	F	5-7	57.1
29	w-	U	F	5-7	57.1
29	w-	U	F	5-7	57.1
29	w-	U	F	5-7	57.1
29	w-	U	F	5-7	57.1
30	w-	U	F	5-7	57.1
30	w-	U	F	5-7	57.1
31	w-	U	F	5-7	57.1
18	w-	U	F	5-7	58.1
19	w-	U	F	5-7	58.1
19	w-	U	F	5-7	58.1
19	w-	U	F	5-7	58.1
20	w-	U	F	5-7	58.1
20	w-	U	F	5-7	58.1
20	w-	U	F	5-7	58.1
21	w-	U	F	5-7	58.1
21	w-	U	F	5-7	58.1
21	w-	U	F	5-7	58.1
21	w-	U	F	5-7	58.1
21	w-	U	F	5-7	58.1
22	w-	U	F	5-7	58.1
22	w-	U	F	5-7	58.1
22	w-	U	F	5-7	58.1
22	w-	U	F	5-7	58.1
23	w-	U	F	5-7	58.1
23	w-	U	F	5-7	58.1
23	w-	U	F	5-7	58.1
23	w-	U	F	5-7	58.1
23	w-	U	F	5-7	58.1
23	w-	U	F	5-7	58.1
23	w-	U	F	5-7	58.1
23	w-	U	F	5-7	58.1
24	w-	U	F	5-7	58.1
24	w-	U	F	5-7	58.1
24	w-	U	F	5-7	58.1
24	w-	U	F	5-7	58.1
24	w-	U	F	5-7	58.1
24	w-	U	F	5-7	58.1
25	w-	U	F	5-7	58.1
25	w-	U	F	5-7	58.1
25	w-	U	F	5-7	58.1
25	w-	U	F	5-7	58.1
25	w-	U	F	5-7	58.1
25	w-	U	F	5-7	58.1
25	w-	U	F	5-7	58.1
26	w-	U	F	5-7	58.1
26	w-	U	F	5-7	58.1
26	w-	U	F	5-7	58.1
26	w-	U	F	5-7	58.1
26	w-	U	F	5-7	58.1
26	w-	U	F	5-7	58.1
26	w-	U	F	5-7	58.1
26	w-	U	F	5-7	58.1
26	w-	U	F	5-7	58.1
26	w-	U	F	5-7	58.1
26	w-	U	F	5-7	58.1
26	w-	U	F	5-7	58.1
26	w-	U	F	5-7	58.1
26	w-	U	F	5-7	58.1
26	w-	U	F	5-7	58.1
26	w-	U	F	5-7	58.1
26	w-	U	F	5-7	58.1
27	w-	U	F	5-7	58.1
27	w-	U	F	5-7	58.1
27	w-	U	F	5-7	58.1
27	w-	U	F	5-7	58.1
27	w-	U	F	5-7	58.1
27	w-	U	F	5-7	58.1
28	w-	U	F	5-7	58.1
28	w-	U	F	5-7	58.1
28	w-	U	F	5-7	58.1
28	w-	U	F	5-7	58.1
28	w-	U	F	5-7	58.1
28	w-	U	F	5-7	58.1
29	w-	U	F	5-7	58.1
29	w-	U	F	5-7	58.1
31	w-	U	F	5-7	58.1
31	w-	U	F	5-7	58.1
17	w-	U	?	5-7	64.1
17	w-	U	?	5-7	64.1
18	w-	U	?	5-7	64.1
18	w-	U	?	5-7	64.1
18	w-	U	?	5-7	64.1
19	w-	U	?	5-7	64.1
20	w-	U	?	5-7	64.1
20	w-	U	?	5-7	64.1
20	w-	U	?	5-7	64.1
20	w-	U	?	5-7	64.1
20	w-	U	?	5-7	64.1
21	w-	U	?	5-7	64.1
21	w-	U	?	5-7	64.1
22	w-	U	?	5-7	64.1
22	w-	U	?	5-7	64.1
22	w-	U	?	5-7	64.1
22	w-	U	?	5-7	64.1
22	w-	U	?	5-7	64.1
22	w-	U	?	5-7	64.1
22	w-	U	?	5-7	64.1
23	w-	U	?	5-7	64.1
23	w-	U	?	5-7	64.1
23	w-	U	?	5-7	64.1
23	w-	U	?	5-7	64.1
23	w-	U	?	5-7	64.1
23	w-	U	?	5-7	64.1
23	w-	U	?	5-7	64.1
23	w-	U	?	5-7	64.1
23	w-	U	?	5-7	64.1
24	w-	U	?	5-7	64.1
24	w-	U	?	5-7	64.1
24	w-	U	?	5-7	64.1
24	w-	U	?	5-7	64.1
24	w-	U	?	5-7	64.1
24	w-	U	?	5-7	64.1
24	w-	U	?	5-7	64.1
24	w-	U	?	5-7	64.1
24	w-	U	?	5-7	64.1
24	w-	U	?	5-7	64.1
25	w-	U	?	5-7	64.1
25	w-	U	?	5-7	64.1
25	w-	U	?	5-7	64.1
25	w-	U	?	5-7	64.1
25	w-	U	?	5-7	64.1
25	w-	U	?	5-7	64.1
25	w-	U	?	5-7	64.1
25	w-	U	?	5-7	64.1
25	w-	U	?	5-7	64.1
25	w-	U	?	5-7	64.1
26	w-	U	?	5-7	64.1
26	w-	U	?	5-7	64.1
26	w-	U	?	5-7	64.1
26	w-	U	?	5-7	64.1
26	w-	U	?	5-7	64.1
26	w-	U	?	5-7	64.1
26	w-	U	?	5-7	64.1
26	w-	U	?	5-7	64.1
26	w-	U	?	5-7	64.1
26	w-	U	?	5-7	64.1
26	w-	U	?	5-7	64.1
26	w-	U	?	5-7	64.1
26	w-	U	?	5-7	64.1
26	w-	U	?	5-7	64.1
26	w-	U	?	5-7	64.1
26	w-	U	?	5-7	64.1
26	w-	U	?	5-7	64.1
26	w-	U	?	5-7	64.1
26	w-	U	?	5-7	64.1
26	w-	U	?	5-7	64.1
26	w-	U	?	5-7	64.1
26	w-	U	?	5-7	64.1
26	w-	U	?	5-7	64.1
26	w-	U	?	5-7	64.1
26	w-	U	?	5-7	64.1
26	w-	U	?	5-7	64.1
26	w-	U	?	5-7	64.1
26	w-	U	?	5-7	64.1
26	w-	U	?	5-7	64.1
26	w-	U	?	5-7	64.1
27	w-	U	?	5-7	64.1
27	w-	U	?	5-7	64.1
27	w-	U	?	5-7	64.1
27	w-	U	?	5-7	64.1
27	w-	U	?	5-7	64.1
27	w-	U	?	5-7	64.1
27	w-	U	?	5-7	64.1
27	w-	U	?	5-7	64.1
27	w-	U	?	5-7	64.1
28	w-	U	?	5-7	64.1
28	w-	U	?	5-7	64.1
31	w-	U	?	5-7	64.1
32	w-	U	?	5-7	64.1
32	w-	U	?	5-7	64.1
32	w-	U	?	5-7	64.1
17	w-	U	?	10-14	66.1
17	w-	U	?	10-14	66.1
18	w-	U	?	10-14	66.1
18	w-	U	?	10-14	66.1
18	w-	U	?	10-14	66.1
18	w-	U	?	10-14	66.1
19	w-	U	?	10-14	66.1
19	w-	U	?	10-14	66.1
19	w-	U	?	10-14	66.1
19	w-	U	?	10-14	66.1
20	w-	U	?	10-14	66.1
20	w-	U	?	10-14	66.1
20	w-	U	?	10-14	66.1
20	w-	U	?	10-14	66.1
20	w-	U	?	10-14	66.1
21	w-	U	?	10-14	66.1
21	w-	U	?	10-14	66.1
21	w-	U	?	10-14	66.1
21	w-	U	?	10-14	66.1
21	w-	U	?	10-14	66.1
21	w-	U	?	10-14	66.1
22	w-	U	?	10-14	66.1
22	w-	U	?	10-14	66.1
22	w-	U	?	10-14	66.1
22	w-	U	?	10-14	66.1
22	w-	U	?	10-14	66.1
22	w-	U	?	10-14	66.1
22	w-	U	?	10-14	66.1
22	w-	U	?	10-14	66.1
23	w-	U	?	10-14	66.1
23	w-	U	?	10-14	66.1
23	w-	U	?	10-14	66.1
23	w-	U	?	10-14	66.1
23	w-	U	?	10-14	66.1
23	w-	U	?	10-14	66.1
23	w-	U	?	10-14	66.1
23	w-	U	?	10-14	66.1
24	w-	U	?	10-14	66.1
24	w-	U	?	10-14	66.1
24	w-	U	?	10-14	66.1
24	w-	U	?	10-14	66.1
24	w-	U	?	10-14	66.1
24	w-	U	?	10-14	66.1
25	w-	U	?	10-14	66.1
25	w-	U	?	10-14	66.1
25	w-	U	?	10-14	66.1
25	w-	U	?	10-14	66.1
25	w-	U	?	10-14	66.1
25	w-	U	?	10-14	66.1
25	w-	U	?	10-14	66.1
25	w-	U	?	10-14	66.1
25	w-	U	?	10-14	66.1
25	w-	U	?	10-14	66.1
25	w-	U	?	10-14	66.1
25	w-	U	?	10-14	66.1
26	w-	U	?	10-14	66.1
26	w-	U	?	10-14	66.1
26	w-	U	?	10-14	66.1
26	w-	U	?	10-14	66.1
26	w-	U	?	10-14	66.1
26	w-	U	?	10-14	66.1
26	w-	U	?	10-14	66.1
26	w-	U	?	10-14	66.1
26	w-	U	?	10-14	66.1
26	w-	U	?	10-14	66.1
26	w-	U	?	10-14	66.1
26	w-	U	?	10-14	66.1
26	w-	U	?	10-14	66.1
26	w-	U	?	10-14	66.1
26	w-	U	?	10-14	66.1
26	w-	U	?	10-14	66.1
26	w-	U	?	10-14	66.1
26	w-	U	?	10-14	66.1
27	w-	U	?	10-14	66.1
27	w-	U	?	10-14	66.1
27	w-	U	?	10-14	66.1
27	w-	U	?	10-14	66.1
27	w-	U	?	10-14	66.1
27	w-	U	?	10-14	66.1
27	w-	U	?	10-14	66.1
27	w-	U	?	10-14	66.1
27	w-	U	?	10-14	66.1
27	w-	U	?	10-14	66.1
27	w-	U	?	10-14	66.1
27	w-	U	?	10-14	66.1
27	w-	U	?	10-14	66.1
27	w-	U	?	10-14	66.1
27	w-	U	?	10-14	66.1
28	w-	U	?	10-14	66.1
28	w-	U	?	10-14	66.1
28	w-	U	?	10-14	66.1
28	w-	U	?	10-14	66.1
29	w-	U	?	10-14	66.1
30	w-	U	?	10-14	66.1
30	w-	U	?	10-14	66.1
31	w-	U	?	10-14	66.1
31	w-	U	?	10-14	66.1
18	w-	U	?	3-4	67.1
18	w-	U	?	3-4	67.1
18	w-	U	?	3-4	67.1
18	w-	U	?	3-4	67.1
18	w-	U	?	3-4	67.1
19	w-	U	?	3-4	67.1
19	w-	U	?	3-4	67.1
20	w-	U	?	3-4	67.1
20	w-	U	?	3-4	67.1
20	w-	U	?	3-4	67.1
20	w-	U	?	3-4	67.1
21	w-	U	?	3-4	67.1
21	w-	U	?	3-4	67.1
21	w-	U	?	3-4	67.1
21	w-	U	?	3-4	67.1
21	w-	U	?	3-4	67.1
21	w-	U	?	3-4	67.1
22	w-	U	?	3-4	67.1
22	w-	U	?	3-4	67.1
22	w-	U	?	3-4	67.1
23	w-	U	?	3-4	67.1
23	w-	U	?	3-4	67.1
23	w-	U	?	3-4	67.1
23	w-	U	?	3-4	67.1
23	w-	U	?	3-4	67.1
23	w-	U	?	3-4	67.1
23	w-	U	?	3-4	67.1
24	w-	U	?	3-4	67.1
24	w-	U	?	3-4	67.1
24	w-	U	?	3-4	67.1
24	w-	U	?	3-4	67.1
24	w-	U	?	3-4	67.1
24	w-	U	?	3-4	67.1
24	w-	U	?	3-4	67.1
24	w-	U	?	3-4	67.1
25	w-	U	?	3-4	67.1
25	w-	U	?	3-4	67.1
25	w-	U	?	3-4	67.1
25	w-	U	?	3-4	67.1
25	w-	U	?	3-4	67.1
25	w-	U	?	3-4	67.1
25	w-	U	?	3-4	67.1
25	w-	U	?	3-4	67.1
25	w-	U	?	3-4	67.1
25	w-	U	?	3-4	67.1
25	w-	U	?	3-4	67.1
26	w-	U	?	3-4	67.1
26	w-	U	?	3-4	67.1
26	w-	U	?	3-4	67.1
26	w-	U	?	3-4	67.1
26	w-	U	?	3-4	67.1
26	w-	U	?	3-4	67.1
26	w-	U	?	3-4	67.1
26	w-	U	?	3-4	67.1
26	w-	U	?	3-4	67.1
26	w-	U	?	3-4	67.1
26	w-	U	?	3-4	67.1
26	w-	U	?	3-4	67.1
26	w-	U	?	3-4	67.1
26	w-	U	?	3-4	67.1
26	w-	U	?	3-4	67.1
26	w-	U	?	3-4	67.1
26	w-	U	?	3-4	67.1
26	w-	U	?	3-4	67.1
26	w-	U	?	3-4	67.1
26	w-	U	?	3-4	67.1
26	w-	U	?	3-4	67.1
26	w-	U	?	3-4	67.1
26	w-	U	?	3-4	67.1
26	w-	U	?	3-4	67.1
26	w-	U	?	3-4	67.1
27	w-	U	?	3-4	67.1
27	w-	U	?	3-4	67.1
27	w-	U	?	3-4	67.1
27	w-	U	?	3-4	67.1
27	w-	U	?	3-4	67.1
27	w-	U	?	3-4	67.1
27	w-	U	?	3-4	67.1
27	w-	U	?	3-4	67.1
27	w-	U	?	3-4	67.1
27	w-	U	?	3-4	67.1
28	w-	U	?	3-4	67.1
28	w-	U	?	3-4	67.1
28	w-	U	?	3-4	67.1
28	w-	U	?	3-4	67.1
28	w-	U	?	3-4	67.1
28	w-	U	?	3-4	67.1
28	w-	U	?	3-4	67.1
28	w-	U	?	3-4	67.1
28	w-	U	?	3-4	67.1
28	w-	U	?	3-4	67.1
29	w-	U	?	3-4	67.1
29	w-	U	?	3-4	67.1
29	w-	U	?	3-4	67.1
30	w-	U	?	3-4	67.1
31	w-	U	?	3-4	67.1
31	w-	U	?	3-4	67.1
17	w-	U	?	10-14	70.1
18	w-	U	?	10-14	70.1
18	w-	U	?	10-14	70.1
18	w-	U	?	10-14	70.1
18	w-	U	?	10-14	70.1
19	w-	U	?	10-14	70.1
19	w-	U	?	10-14	70.1
20	w-	U	?	10-14	70.1
20	w-	U	?	10-14	70.1
21	w-	U	?	10-14	70.1
21	w-	U	?	10-14	70.1
21	w-	U	?	10-14	70.1
21	w-	U	?	10-14	70.1
21	w-	U	?	10-14	70.1
21	w-	U	?	10-14	70.1
21	w-	U	?	10-14	70.1
22	w-	U	?	10-14	70.1
22	w-	U	?	10-14	70.1
22	w-	U	?	10-14	70.1
22	w-	U	?	10-14	70.1
22	w-	U	?	10-14	70.1
22	w-	U	?	10-14	70.1
22	w-	U	?	10-14	70.1
23	w-	U	?	10-14	70.1
23	w-	U	?	10-14	70.1
23	w-	U	?	10-14	70.1
23	w-	U	?	10-14	70.1
23	w-	U	?	10-14	70.1
23	w-	U	?	10-14	70.1
23	w-	U	?	10-14	70.1
23	w-	U	?	10-14	70.1
23	w-	U	?	10-14	70.1
23	w-	U	?	10-14	70.1
23	w-	U	?	10-14	70.1
24	w-	U	?	10-14	70.1
24	w-	U	?	10-14	70.1
24	w-	U	?	10-14	70.1
24	w-	U	?	10-14	70.1
24	w-	U	?	10-14	70.1
24	w-	U	?	10-14	70.1
24	w-	U	?	10-14	70.1
24	w-	U	?	10-14	70.1
24	w-	U	?	10-14	70.1
25	w-	U	?	10-14	70.1
25	w-	U	?	10-14	70.1
25	w-	U	?	10-14	70.1
25	w-	U	?	10-14	70.1
25	w-	U	?	10-14	70.1
25	w-	U	?	10-14	70.1
25	w-	U	?	10-14	70.1
25	w-	U	?	10-14	70.1
25	w-	U	?	10-14	70.1
25	w-	U	?	10-14	70.1
25	w-	U	?	10-14	70.1
25	w-	U	?	10-14	70.1
25	w-	U	?	10-14	70.1
26	w-	U	?	10-14	70.1
26	w-	U	?	10-14	70.1
26	w-	U	?	10-14	70.1
26	w-	U	?	10-14	70.1
26	w-	U	?	10-14	70.1
26	w-	U	?	10-14	70.1
26	w-	U	?	10-14	70.1
26	w-	U	?	10-14	70.1
26	w-	U	?	10-14	70.1
26	w-	U	?	10-14	70.1
26	w-	U	?	10-14	70.1
26	w-	U	?	10-14	70.1
26	w-	U	?	10-14	70.1
26	w-	U	?	10-14	70.1
26	w-	U	?	10-14	70.1
26	w-	U	?	10-14	70.1
26	w-	U	?	10-14	70.1
26	w-	U	?	10-14	70.1
26	w-	U	?	10-14	70.1
26	w-	U	?	10-14	70.1
26	w-	U	?	10-14	70.1
26	w-	U	?	10-14	70.1
26	w-	U	?	10-14	70.1
26	w-	U	?	10-14	70.1
26	w-	U	?	10-14	70.1
26	w-	U	?	10-14	70.1
26	w-	U	?	10-14	70.1
27	w-	U	?	10-14	70.1
27	w-	U	?	10-14	70.1
27	w-	U	?	10-14	70.1
27	w-	U	?	10-14	70.1
27	w-	U	?	10-14	70.1
27	w-	U	?	10-14	70.1
27	w-	U	?	10-14	70.1
27	w-	U	?	10-14	70.1
27	w-	U	?	10-14	70.1
27	w-	U	?	10-14	70.1
27	w-	U	?	10-14	70.1
27	w-	U	?	10-14	70.1
27	w-	U	?	10-14	70.1
27	w-	U	?	10-14	70.1
27	w-	U	?	10-14	70.1
27	w-	U	?	10-14	70.1
27	w-	U	?	10-14	70.1
27	w-	U	?	10-14	70.1
28	w-	U	?	10-14	70.1
28	w-	U	?	10-14	70.1
29	w-	U	?	10-14	70.1
30	w-	U	?	10-14	70.1
31	w-	U	?	10-14	70.1
32	w-	U	?	10-14	70.1
32	w-	U	?	10-14	70.1
32	w-	U	?	10-14	70.1
18	w-	U	?	3-4	72.1
18	w-	U	?	3-4	72.1
18	w-	U	?	3-4	72.1
18	w-	U	?	3-4	72.1
18	w-	U	?	3-4	72.1
18	w-	U	?	3-4	72.1
18	w-	U	?	3-4	72.1
19	w-	U	?	3-4	72.1
19	w-	U	?	3-4	72.1
19	w-	U	?	3-4	72.1
19	w-	U	?	3-4	72.1
19	w-	U	?	3-4	72.1
19	w-	U	?	3-4	72.1
19	w-	U	?	3-4	72.1
19	w-	U	?	3-4	72.1
19	w-	U	?	3-4	72.1
20	w-	U	?	3-4	72.1
20	w-	U	?	3-4	72.1
20	w-	U	?	3-4	72.1
20	w-	U	?	3-4	72.1
20	w-	U	?	3-4	72.1
20	w-	U	?	3-4	72.1
21	w-	U	?	3-4	72.1
21	w-	U	?	3-4	72.1
22	w-	U	?	3-4	72.1
22	w-	U	?	3-4	72.1
22	w-	U	?	3-4	72.1
22	w-	U	?	3-4	72.1
22	w-	U	?	3-4	72.1
22	w-	U	?	3-4	72.1
23	w-	U	?	3-4	72.1
23	w-	U	?	3-4	72.1
23	w-	U	?	3-4	72.1
23	w-	U	?	3-4	72.1
23	w-	U	?	3-4	72.1
24	w-	U	?	3-4	72.1
24	w-	U	?	3-4	72.1
24	w-	U	?	3-4	72.1
24	w-	U	?	3-4	72.1
25	w-	U	?	3-4	72.1
25	w-	U	?	3-4	72.1
25	w-	U	?	3-4	72.1
25	w-	U	?	3-4	72.1
25	w-	U	?	3-4	72.1
25	w-	U	?	3-4	72.1
25	w-	U	?	3-4	72.1
25	w-	U	?	3-4	72.1
25	w-	U	?	3-4	72.1
25	w-	U	?	3-4	72.1
25	w-	U	?	3-4	72.1
25	w-	U	?	3-4	72.1
26	w-	U	?	3-4	72.1
26	w-	U	?	3-4	72.1
26	w-	U	?	3-4	72.1
26	w-	U	?	3-4	72.1
26	w-	U	?	3-4	72.1
26	w-	U	?	3-4	72.1
26	w-	U	?	3-4	72.1
26	w-	U	?	3-4	72.1
26	w-	U	?	3-4	72.1
26	w-	U	?	3-4	72.1
26	w-	U	?	3-4	72.1
26	w-	U	?	3-4	72.1
26	w-	U	?	3-4	72.1
26	w-	U	?	3-4	72.1
26	w-	U	?	3-4	72.1
26	w-	U	?	3-4	72.1
26	w-	U	?	3-4	72.1
26	w-	U	?	3-4	72.1
26	w-	U	?	3-4	72.1
27	w-	U	?	3-4	72.1
27	w-	U	?	3-4	72.1
27	w-	U	?	3-4	72.1
27	w-	U	?	3-4	72.1
27	w-	U	?	3-4	72.1
27	w-	U	?	3-4	72.1
27	w-	U	?	3-4	72.1
27	w-	U	?	3-4	72.1
28	w-	U	?	3-4	72.1
28	w-	U	?	3-4	72.1
28	w-	U	?	3-4	72.1
28	w-	U	?	3-4	72.1
28	w-	U	?	3-4	72.1
28	w-	U	?	3-4	72.1
28	w-	U	?	3-4	72.1
28	w-	U	?	3-4	72.1
29	w-	U	?	3-4	72.1
29	w-	U	?	3-4	72.1
29	w-	U	?	3-4	72.1
30	w-	U	?	3-4	72.1
31	w-	U	?	3-4	72.1
19	wMel	I	?	5-7	17.1
19	wMel	I	?	5-7	17.1
19	wMel	I	?	5-7	17.1
19	wMel	I	?	5-7	17.1
20	wMel	I	?	5-7	17.1
20	wMel	I	?	5-7	17.1
21	wMel	I	?	5-7	17.1
21	wMel	I	?	5-7	17.1
21	wMel	I	?	5-7	17.1
21	wMel	I	?	5-7	17.1
21	wMel	I	?	5-7	17.1
21	wMel	I	?	5-7	17.1
21	wMel	I	?	5-7	17.1
22	wMel	I	?	5-7	17.1
22	wMel	I	?	5-7	17.1
22	wMel	I	?	5-7	17.1
22	wMel	I	?	5-7	17.1
23	wMel	I	?	5-7	17.1
23	wMel	I	?	5-7	17.1
23	wMel	I	?	5-7	17.1
23	wMel	I	?	5-7	17.1
23	wMel	I	?	5-7	17.1
23	wMel	I	?	5-7	17.1
23	wMel	I	?	5-7	17.1
23	wMel	I	?	5-7	17.1
23	wMel	I	?	5-7	17.1
24	wMel	I	?	5-7	17.1
24	wMel	I	?	5-7	17.1
24	wMel	I	?	5-7	17.1
24	wMel	I	?	5-7	17.1
24	wMel	I	?	5-7	17.1
24	wMel	I	?	5-7	17.1
24	wMel	I	?	5-7	17.1
24	wMel	I	?	5-7	17.1
25	wMel	I	?	5-7	17.1
25	wMel	I	?	5-7	17.1
25	wMel	I	?	5-7	17.1
25	wMel	I	?	5-7	17.1
25	wMel	I	?	5-7	17.1
25	wMel	I	?	5-7	17.1
25	wMel	I	?	5-7	17.1
25	wMel	I	?	5-7	17.1
25	wMel	I	?	5-7	17.1
25	wMel	I	?	5-7	17.1
25	wMel	I	?	5-7	17.1
25	wMel	I	?	5-7	17.1
25	wMel	I	?	5-7	17.1
25	wMel	I	?	5-7	17.1
25	wMel	I	?	5-7	17.1
25	wMel	I	?	5-7	17.1
25	wMel	I	?	5-7	17.1
25	wMel	I	?	5-7	17.1
25	wMel	I	?	5-7	17.1
25	wMel	I	?	5-7	17.1
25	wMel	I	?	5-7	17.1
25	wMel	I	?	5-7	17.1
26	wMel	I	?	5-7	17.1
26	wMel	I	?	5-7	17.1
26	wMel	I	?	5-7	17.1
26	wMel	I	?	5-7	17.1
26	wMel	I	?	5-7	17.1
26	wMel	I	?	5-7	17.1
26	wMel	I	?	5-7	17.1
26	wMel	I	?	5-7	17.1
26	wMel	I	?	5-7	17.1
26	wMel	I	?	5-7	17.1
27	wMel	I	?	5-7	17.1
27	wMel	I	?	5-7	17.1
28	wMel	I	?	5-7	17.1
28	wMel	I	?	5-7	17.1
29	wMel	I	?	5-7	17.1
30	wMel	I	?	5-7	17.1
17	wMel	I	M	5-7	20.1
17	wMel	I	M	5-7	20.1
17	wMel	I	M	5-7	20.1
18	wMel	I	M	5-7	20.1
18	wMel	I	M	5-7	20.1
18	wMel	I	M	5-7	20.1
18	wMel	I	M	5-7	20.1
18	wMel	I	M	5-7	20.1
18	wMel	I	M	5-7	20.1
18	wMel	I	M	5-7	20.1
19	wMel	I	M	5-7	20.1
19	wMel	I	M	5-7	20.1
19	wMel	I	M	5-7	20.1
19	wMel	I	M	5-7	20.1
20	wMel	I	M	5-7	20.1
20	wMel	I	M	5-7	20.1
20	wMel	I	M	5-7	20.1
20	wMel	I	M	5-7	20.1
20	wMel	I	M	5-7	20.1
21	wMel	I	M	5-7	20.1
21	wMel	I	M	5-7	20.1
21	wMel	I	M	5-7	20.1
21	wMel	I	M	5-7	20.1
21	wMel	I	M	5-7	20.1
21	wMel	I	M	5-7	20.1
21	wMel	I	M	5-7	20.1
21	wMel	I	M	5-7	20.1
21	wMel	I	M	5-7	20.1
21	wMel	I	M	5-7	20.1
21	wMel	I	M	5-7	20.1
22	wMel	I	M	5-7	20.1
22	wMel	I	M	5-7	20.1
22	wMel	I	M	5-7	20.1
22	wMel	I	M	5-7	20.1
22	wMel	I	M	5-7	20.1
22	wMel	I	M	5-7	20.1
22	wMel	I	M	5-7	20.1
22	wMel	I	M	5-7	20.1
22	wMel	I	M	5-7	20.1
23	wMel	I	M	5-7	20.1
23	wMel	I	M	5-7	20.1
23	wMel	I	M	5-7	20.1
23	wMel	I	M	5-7	20.1
23	wMel	I	M	5-7	20.1
23	wMel	I	M	5-7	20.1
23	wMel	I	M	5-7	20.1
23	wMel	I	M	5-7	20.1
23	wMel	I	M	5-7	20.1
23	wMel	I	M	5-7	20.1
24	wMel	I	M	5-7	20.1
24	wMel	I	M	5-7	20.1
24	wMel	I	M	5-7	20.1
24	wMel	I	M	5-7	20.1
24	wMel	I	M	5-7	20.1
24	wMel	I	M	5-7	20.1
24	wMel	I	M	5-7	20.1
24	wMel	I	M	5-7	20.1
24	wMel	I	M	5-7	20.1
24	wMel	I	M	5-7	20.1
24	wMel	I	M	5-7	20.1
24	wMel	I	M	5-7	20.1
24	wMel	I	M	5-7	20.1
24	wMel	I	M	5-7	20.1
24	wMel	I	M	5-7	20.1
24	wMel	I	M	5-7	20.1
24	wMel	I	M	5-7	20.1
25	wMel	I	M	5-7	20.1
25	wMel	I	M	5-7	20.1
25	wMel	I	M	5-7	20.1
25	wMel	I	M	5-7	20.1
25	wMel	I	M	5-7	20.1
25	wMel	I	M	5-7	20.1
25	wMel	I	M	5-7	20.1
25	wMel	I	M	5-7	20.1
25	wMel	I	M	5-7	20.1
25	wMel	I	M	5-7	20.1
25	wMel	I	M	5-7	20.1
25	wMel	I	M	5-7	20.1
25	wMel	I	M	5-7	20.1
25	wMel	I	M	5-7	20.1
25	wMel	I	M	5-7	20.1
25	wMel	I	M	5-7	20.1
25	wMel	I	M	5-7	20.1
25	wMel	I	M	5-7	20.1
26	wMel	I	M	5-7	20.1
26	wMel	I	M	5-7	20.1
26	wMel	I	M	5-7	20.1
26	wMel	I	M	5-7	20.1
26	wMel	I	M	5-7	20.1
26	wMel	I	M	5-7	20.1
26	wMel	I	M	5-7	20.1
26	wMel	I	M	5-7	20.1
26	wMel	I	M	5-7	20.1
27	wMel	I	M	5-7	20.1
27	wMel	I	M	5-7	20.1
27	wMel	I	M	5-7	20.1
27	wMel	I	M	5-7	20.1
27	wMel	I	M	5-7	20.1
28	wMel	I	M	5-7	20.1
28	wMel	I	M	5-7	20.1
28	wMel	I	M	5-7	20.1
28	wMel	I	M	5-7	20.1
19	wMel	I	?	5-7	36.1
19	wMel	I	?	5-7	36.1
19	wMel	I	?	5-7	36.1
19	wMel	I	?	5-7	36.1
19	wMel	I	?	5-7	36.1
19	wMel	I	?	5-7	36.1
19	wMel	I	?	5-7	36.1
19	wMel	I	?	5-7	36.1
19	wMel	I	?	5-7	36.1
19	wMel	I	?	5-7	36.1
19	wMel	I	?	5-7	36.1
19	wMel	I	?	5-7	36.1
19	wMel	I	?	5-7	36.1
19	wMel	I	?	5-7	36.1
19	wMel	I	?	5-7	36.1
19	wMel	I	?	5-7	36.1
20	wMel	I	?	5-7	36.1
20	wMel	I	?	5-7	36.1
20	wMel	I	?	5-7	36.1
20	wMel	I	?	5-7	36.1
20	wMel	I	?	5-7	36.1
20	wMel	I	?	5-7	36.1
20	wMel	I	?	5-7	36.1
20	wMel	I	?	5-7	36.1
20	wMel	I	?	5-7	36.1
20	wMel	I	?	5-7	36.1
21	wMel	I	?	5-7	36.1
21	wMel	I	?	5-7	36.1
21	wMel	I	?	5-7	36.1
21	wMel	I	?	5-7	36.1
21	wMel	I	?	5-7	36.1
21	wMel	I	?	5-7	36.1
21	wMel	I	?	5-7	36.1
21	wMel	I	?	5-7	36.1
21	wMel	I	?	5-7	36.1
21	wMel	I	?	5-7	36.1
22	wMel	I	?	5-7	36.1
22	wMel	I	?	5-7	36.1
22	wMel	I	?	5-7	36.1
22	wMel	I	?	5-7	36.1
22	wMel	I	?	5-7	36.1
22	wMel	I	?	5-7	36.1
22	wMel	I	?	5-7	36.1
22	wMel	I	?	5-7	36.1
22	wMel	I	?	5-7	36.1
22	wMel	I	?	5-7	36.1
23	wMel	I	?	5-7	36.1
23	wMel	I	?	5-7	36.1
23	wMel	I	?	5-7	36.1
23	wMel	I	?	5-7	36.1
23	wMel	I	?	5-7	36.1
23	wMel	I	?	5-7	36.1
23	wMel	I	?	5-7	36.1
23	wMel	I	?	5-7	36.1
23	wMel	I	?	5-7	36.1
23	wMel	I	?	5-7	36.1
23	wMel	I	?	5-7	36.1
23	wMel	I	?	5-7	36.1
24	wMel	I	?	5-7	36.1
24	wMel	I	?	5-7	36.1
24	wMel	I	?	5-7	36.1
24	wMel	I	?	5-7	36.1
24	wMel	I	?	5-7	36.1
24	wMel	I	?	5-7	36.1
24	wMel	I	?	5-7	36.1
24	wMel	I	?	5-7	36.1
24	wMel	I	?	5-7	36.1
24	wMel	I	?	5-7	36.1
24	wMel	I	?	5-7	36.1
24	wMel	I	?	5-7	36.1
24	wMel	I	?	5-7	36.1
24	wMel	I	?	5-7	36.1
24	wMel	I	?	5-7	36.1
24	wMel	I	?	5-7	36.1
24	wMel	I	?	5-7	36.1
24	wMel	I	?	5-7	36.1
24	wMel	I	?	5-7	36.1
24	wMel	I	?	5-7	36.1
24	wMel	I	?	5-7	36.1
24	wMel	I	?	5-7	36.1
24	wMel	I	?	5-7	36.1
24	wMel	I	?	5-7	36.1
24	wMel	I	?	5-7	36.1
24	wMel	I	?	5-7	36.1
24	wMel	I	?	5-7	36.1
24	wMel	I	?	5-7	36.1
25	wMel	I	?	5-7	36.1
25	wMel	I	?	5-7	36.1
25	wMel	I	?	5-7	36.1
25	wMel	I	?	5-7	36.1
25	wMel	I	?	5-7	36.1
25	wMel	I	?	5-7	36.1
25	wMel	I	?	5-7	36.1
25	wMel	I	?	5-7	36.1
25	wMel	I	?	5-7	36.1
25	wMel	I	?	5-7	36.1
25	wMel	I	?	5-7	36.1
26	wMel	I	?	5-7	36.1
26	wMel	I	?	5-7	36.1
26	wMel	I	?	5-7	36.1
26	wMel	I	?	5-7	36.1
26	wMel	I	?	5-7	36.1
26	wMel	I	?	5-7	36.1
26	wMel	I	?	5-7	36.1
26	wMel	I	?	5-7	36.1
26	wMel	I	?	5-7	36.1
26	wMel	I	?	5-7	36.1
26	wMel	I	?	5-7	36.1
26	wMel	I	?	5-7	36.1
27	wMel	I	?	5-7	36.1
27	wMel	I	?	5-7	36.1
27	wMel	I	?	5-7	36.1
27	wMel	I	?	5-7	36.1
28	wMel	I	?	5-7	36.1
28	wMel	I	?	5-7	36.1
28	wMel	I	?	5-7	36.1
28	wMel	I	?	5-7	36.1
28	wMel	I	?	5-7	36.1
17	wMel	I	?	5-7	37.1
17	wMel	I	?	5-7	37.1
17	wMel	I	?	5-7	37.1
17	wMel	I	?	5-7	37.1
18	wMel	I	?	5-7	37.1
18	wMel	I	?	5-7	37.1
18	wMel	I	?	5-7	37.1
19	wMel	I	?	5-7	37.1
19	wMel	I	?	5-7	37.1
19	wMel	I	?	5-7	37.1
19	wMel	I	?	5-7	37.1
19	wMel	I	?	5-7	37.1
19	wMel	I	?	5-7	37.1
19	wMel	I	?	5-7	37.1
20	wMel	I	?	5-7	37.1
20	wMel	I	?	5-7	37.1
20	wMel	I	?	5-7	37.1
20	wMel	I	?	5-7	37.1
20	wMel	I	?	5-7	37.1
20	wMel	I	?	5-7	37.1
20	wMel	I	?	5-7	37.1
20	wMel	I	?	5-7	37.1
20	wMel	I	?	5-7	37.1
20	wMel	I	?	5-7	37.1
20	wMel	I	?	5-7	37.1
21	wMel	I	?	5-7	37.1
21	wMel	I	?	5-7	37.1
21	wMel	I	?	5-7	37.1
21	wMel	I	?	5-7	37.1
21	wMel	I	?	5-7	37.1
21	wMel	I	?	5-7	37.1
21	wMel	I	?	5-7	37.1
21	wMel	I	?	5-7	37.1
21	wMel	I	?	5-7	37.1
21	wMel	I	?	5-7	37.1
21	wMel	I	?	5-7	37.1
21	wMel	I	?	5-7	37.1
22	wMel	I	?	5-7	37.1
22	wMel	I	?	5-7	37.1
22	wMel	I	?	5-7	37.1
22	wMel	I	?	5-7	37.1
22	wMel	I	?	5-7	37.1
22	wMel	I	?	5-7	37.1
22	wMel	I	?	5-7	37.1
22	wMel	I	?	5-7	37.1
22	wMel	I	?	5-7	37.1
22	wMel	I	?	5-7	37.1
22	wMel	I	?	5-7	37.1
23	wMel	I	?	5-7	37.1
23	wMel	I	?	5-7	37.1
23	wMel	I	?	5-7	37.1
23	wMel	I	?	5-7	37.1
23	wMel	I	?	5-7	37.1
23	wMel	I	?	5-7	37.1
23	wMel	I	?	5-7	37.1
24	wMel	I	?	5-7	37.1
24	wMel	I	?	5-7	37.1
24	wMel	I	?	5-7	37.1
24	wMel	I	?	5-7	37.1
24	wMel	I	?	5-7	37.1
24	wMel	I	?	5-7	37.1
24	wMel	I	?	5-7	37.1
24	wMel	I	?	5-7	37.1
24	wMel	I	?	5-7	37.1
24	wMel	I	?	5-7	37.1
24	wMel	I	?	5-7	37.1
24	wMel	I	?	5-7	37.1
24	wMel	I	?	5-7	37.1
24	wMel	I	?	5-7	37.1
24	wMel	I	?	5-7	37.1
24	wMel	I	?	5-7	37.1
24	wMel	I	?	5-7	37.1
24	wMel	I	?	5-7	37.1
24	wMel	I	?	5-7	37.1
24	wMel	I	?	5-7	37.1
24	wMel	I	?	5-7	37.1
24	wMel	I	?	5-7	37.1
24	wMel	I	?	5-7	37.1
24	wMel	I	?	5-7	37.1
24	wMel	I	?	5-7	37.1
24	wMel	I	?	5-7	37.1
24	wMel	I	?	5-7	37.1
24	wMel	I	?	5-7	37.1
24	wMel	I	?	5-7	37.1
24	wMel	I	?	5-7	37.1
25	wMel	I	?	5-7	37.1
25	wMel	I	?	5-7	37.1
25	wMel	I	?	5-7	37.1
25	wMel	I	?	5-7	37.1
25	wMel	I	?	5-7	37.1
25	wMel	I	?	5-7	37.1
25	wMel	I	?	5-7	37.1
25	wMel	I	?	5-7	37.1
25	wMel	I	?	5-7	37.1
25	wMel	I	?	5-7	37.1
25	wMel	I	?	5-7	37.1
25	wMel	I	?	5-7	37.1
25	wMel	I	?	5-7	37.1
25	wMel	I	?	5-7	37.1
25	wMel	I	?	5-7	37.1
25	wMel	I	?	5-7	37.1
25	wMel	I	?	5-7	37.1
25	wMel	I	?	5-7	37.1
25	wMel	I	?	5-7	37.1
25	wMel	I	?	5-7	37.1
25	wMel	I	?	5-7	37.1
26	wMel	I	?	5-7	37.1
26	wMel	I	?	5-7	37.1
26	wMel	I	?	5-7	37.1
26	wMel	I	?	5-7	37.1
26	wMel	I	?	5-7	37.1
26	wMel	I	?	5-7	37.1
26	wMel	I	?	5-7	37.1
26	wMel	I	?	5-7	37.1
27	wMel	I	?	5-7	37.1
27	wMel	I	?	5-7	37.1
27	wMel	I	?	5-7	37.1
27	wMel	I	?	5-7	37.1
28	wMel	I	?	5-7	37.1
28	wMel	I	?	5-7	37.1
29	wMel	I	?	5-7	37.1
30	wMel	I	?	5-7	37.1
31	wMel	I	?	5-7	37.1
18	wMel	I	M	5-7	41.1
18	wMel	I	M	5-7	41.1
18	wMel	I	M	5-7	41.1
18	wMel	I	M	5-7	41.1
18	wMel	I	M	5-7	41.1
18	wMel	I	M	5-7	41.1
19	wMel	I	M	5-7	41.1
19	wMel	I	M	5-7	41.1
19	wMel	I	M	5-7	41.1
19	wMel	I	M	5-7	41.1
19	wMel	I	M	5-7	41.1
19	wMel	I	M	5-7	41.1
19	wMel	I	M	5-7	41.1
19	wMel	I	M	5-7	41.1
19	wMel	I	M	5-7	41.1
20	wMel	I	M	5-7	41.1
20	wMel	I	M	5-7	41.1
20	wMel	I	M	5-7	41.1
20	wMel	I	M	5-7	41.1
20	wMel	I	M	5-7	41.1
20	wMel	I	M	5-7	41.1
20	wMel	I	M	5-7	41.1
20	wMel	I	M	5-7	41.1
21	wMel	I	M	5-7	41.1
21	wMel	I	M	5-7	41.1
21	wMel	I	M	5-7	41.1
21	wMel	I	M	5-7	41.1
21	wMel	I	M	5-7	41.1
22	wMel	I	M	5-7	41.1
22	wMel	I	M	5-7	41.1
22	wMel	I	M	5-7	41.1
22	wMel	I	M	5-7	41.1
22	wMel	I	M	5-7	41.1
22	wMel	I	M	5-7	41.1
23	wMel	I	M	5-7	41.1
23	wMel	I	M	5-7	41.1
23	wMel	I	M	5-7	41.1
23	wMel	I	M	5-7	41.1
23	wMel	I	M	5-7	41.1
24	wMel	I	M	5-7	41.1
24	wMel	I	M	5-7	41.1
24	wMel	I	M	5-7	41.1
24	wMel	I	M	5-7	41.1
24	wMel	I	M	5-7	41.1
24	wMel	I	M	5-7	41.1
24	wMel	I	M	5-7	41.1
24	wMel	I	M	5-7	41.1
24	wMel	I	M	5-7	41.1
24	wMel	I	M	5-7	41.1
24	wMel	I	M	5-7	41.1
24	wMel	I	M	5-7	41.1
24	wMel	I	M	5-7	41.1
24	wMel	I	M	5-7	41.1
24	wMel	I	M	5-7	41.1
24	wMel	I	M	5-7	41.1
24	wMel	I	M	5-7	41.1
24	wMel	I	M	5-7	41.1
24	wMel	I	M	5-7	41.1
24	wMel	I	M	5-7	41.1
24	wMel	I	M	5-7	41.1
24	wMel	I	M	5-7	41.1
25	wMel	I	M	5-7	41.1
25	wMel	I	M	5-7	41.1
25	wMel	I	M	5-7	41.1
25	wMel	I	M	5-7	41.1
25	wMel	I	M	5-7	41.1
25	wMel	I	M	5-7	41.1
25	wMel	I	M	5-7	41.1
25	wMel	I	M	5-7	41.1
25	wMel	I	M	5-7	41.1
26	wMel	I	M	5-7	41.1
26	wMel	I	M	5-7	41.1
26	wMel	I	M	5-7	41.1
26	wMel	I	M	5-7	41.1
26	wMel	I	M	5-7	41.1
26	wMel	I	M	5-7	41.1
26	wMel	I	M	5-7	41.1
26	wMel	I	M	5-7	41.1
27	wMel	I	M	5-7	41.1
27	wMel	I	M	5-7	41.1
27	wMel	I	M	5-7	41.1
27	wMel	I	M	5-7	41.1
28	wMel	I	M	5-7	41.1
28	wMel	I	M	5-7	41.1
28	wMel	I	M	5-7	41.1
28	wMel	I	M	5-7	41.1
29	wMel	I	M	5-7	41.1
29	wMel	I	M	5-7	41.1
29	wMel	I	M	5-7	41.1
30	wMel	I	M	5-7	41.1
19	wMel	I	?	5-7	43.1
19	wMel	I	?	5-7	43.1
19	wMel	I	?	5-7	43.1
19	wMel	I	?	5-7	43.1
19	wMel	I	?	5-7	43.1
19	wMel	I	?	5-7	43.1
19	wMel	I	?	5-7	43.1
19	wMel	I	?	5-7	43.1
19	wMel	I	?	5-7	43.1
19	wMel	I	?	5-7	43.1
19	wMel	I	?	5-7	43.1
19	wMel	I	?	5-7	43.1
19	wMel	I	?	5-7	43.1
19	wMel	I	?	5-7	43.1
19	wMel	I	?	5-7	43.1
19	wMel	I	?	5-7	43.1
19	wMel	I	?	5-7	43.1
19	wMel	I	?	5-7	43.1
19	wMel	I	?	5-7	43.1
19	wMel	I	?	5-7	43.1
19	wMel	I	?	5-7	43.1
19	wMel	I	?	5-7	43.1
19	wMel	I	?	5-7	43.1
19	wMel	I	?	5-7	43.1
19	wMel	I	?	5-7	43.1
20	wMel	I	?	5-7	43.1
20	wMel	I	?	5-7	43.1
20	wMel	I	?	5-7	43.1
20	wMel	I	?	5-7	43.1
20	wMel	I	?	5-7	43.1
20	wMel	I	?	5-7	43.1
20	wMel	I	?	5-7	43.1
21	wMel	I	?	5-7	43.1
21	wMel	I	?	5-7	43.1
21	wMel	I	?	5-7	43.1
21	wMel	I	?	5-7	43.1
21	wMel	I	?	5-7	43.1
21	wMel	I	?	5-7	43.1
21	wMel	I	?	5-7	43.1
21	wMel	I	?	5-7	43.1
21	wMel	I	?	5-7	43.1
21	wMel	I	?	5-7	43.1
21	wMel	I	?	5-7	43.1
22	wMel	I	?	5-7	43.1
22	wMel	I	?	5-7	43.1
22	wMel	I	?	5-7	43.1
22	wMel	I	?	5-7	43.1
22	wMel	I	?	5-7	43.1
22	wMel	I	?	5-7	43.1
23	wMel	I	?	5-7	43.1
23	wMel	I	?	5-7	43.1
23	wMel	I	?	5-7	43.1
23	wMel	I	?	5-7	43.1
23	wMel	I	?	5-7	43.1
23	wMel	I	?	5-7	43.1
23	wMel	I	?	5-7	43.1
23	wMel	I	?	5-7	43.1
23	wMel	I	?	5-7	43.1
23	wMel	I	?	5-7	43.1
23	wMel	I	?	5-7	43.1
24	wMel	I	?	5-7	43.1
24	wMel	I	?	5-7	43.1
24	wMel	I	?	5-7	43.1
24	wMel	I	?	5-7	43.1
24	wMel	I	?	5-7	43.1
24	wMel	I	?	5-7	43.1
24	wMel	I	?	5-7	43.1
24	wMel	I	?	5-7	43.1
24	wMel	I	?	5-7	43.1
24	wMel	I	?	5-7	43.1
24	wMel	I	?	5-7	43.1
24	wMel	I	?	5-7	43.1
24	wMel	I	?	5-7	43.1
24	wMel	I	?	5-7	43.1
24	wMel	I	?	5-7	43.1
24	wMel	I	?	5-7	43.1
24	wMel	I	?	5-7	43.1
24	wMel	I	?	5-7	43.1
24	wMel	I	?	5-7	43.1
24	wMel	I	?	5-7	43.1
24	wMel	I	?	5-7	43.1
24	wMel	I	?	5-7	43.1
24	wMel	I	?	5-7	43.1
24	wMel	I	?	5-7	43.1
24	wMel	I	?	5-7	43.1
24	wMel	I	?	5-7	43.1
25	wMel	I	?	5-7	43.1
25	wMel	I	?	5-7	43.1
25	wMel	I	?	5-7	43.1
25	wMel	I	?	5-7	43.1
25	wMel	I	?	5-7	43.1
25	wMel	I	?	5-7	43.1
25	wMel	I	?	5-7	43.1
25	wMel	I	?	5-7	43.1
25	wMel	I	?	5-7	43.1
25	wMel	I	?	5-7	43.1
25	wMel	I	?	5-7	43.1
25	wMel	I	?	5-7	43.1
25	wMel	I	?	5-7	43.1
25	wMel	I	?	5-7	43.1
25	wMel	I	?	5-7	43.1
25	wMel	I	?	5-7	43.1
26	wMel	I	?	5-7	43.1
26	wMel	I	?	5-7	43.1
26	wMel	I	?	5-7	43.1
26	wMel	I	?	5-7	43.1
26	wMel	I	?	5-7	43.1
26	wMel	I	?	5-7	43.1
26	wMel	I	?	5-7	43.1
26	wMel	I	?	5-7	43.1
27	wMel	I	?	5-7	43.1
27	wMel	I	?	5-7	43.1
27	wMel	I	?	5-7	43.1
27	wMel	I	?	5-7	43.1
27	wMel	I	?	5-7	43.1
27	wMel	I	?	5-7	43.1
27	wMel	I	?	5-7	43.1
27	wMel	I	?	5-7	43.1
27	wMel	I	?	5-7	43.1
27	wMel	I	?	5-7	43.1
28	wMel	I	?	5-7	43.1
28	wMel	I	?	5-7	43.1
28	wMel	I	?	5-7	43.1
28	wMel	I	?	5-7	43.1
28	wMel	I	?	5-7	43.1
28	wMel	I	?	5-7	43.1
29	wMel	I	?	5-7	43.1
29	wMel	I	?	5-7	43.1
29	wMel	I	?	5-7	43.1
30	wMel	I	?	5-7	43.1
30	wMel	I	?	5-7	43.1
31	wMel	I	?	5-7	43.1
32	wMel	I	?	5-7	43.1
19	wMel	I	?	5-7	49.1
19	wMel	I	?	5-7	49.1
19	wMel	I	?	5-7	49.1
19	wMel	I	?	5-7	49.1
19	wMel	I	?	5-7	49.1
19	wMel	I	?	5-7	49.1
19	wMel	I	?	5-7	49.1
19	wMel	I	?	5-7	49.1
19	wMel	I	?	5-7	49.1
19	wMel	I	?	5-7	49.1
19	wMel	I	?	5-7	49.1
19	wMel	I	?	5-7	49.1
19	wMel	I	?	5-7	49.1
19	wMel	I	?	5-7	49.1
19	wMel	I	?	5-7	49.1
19	wMel	I	?	5-7	49.1
19	wMel	I	?	5-7	49.1
19	wMel	I	?	5-7	49.1
19	wMel	I	?	5-7	49.1
19	wMel	I	?	5-7	49.1
19	wMel	I	?	5-7	49.1
19	wMel	I	?	5-7	49.1
19	wMel	I	?	5-7	49.1
19	wMel	I	?	5-7	49.1
20	wMel	I	?	5-7	49.1
20	wMel	I	?	5-7	49.1
20	wMel	I	?	5-7	49.1
20	wMel	I	?	5-7	49.1
20	wMel	I	?	5-7	49.1
20	wMel	I	?	5-7	49.1
20	wMel	I	?	5-7	49.1
20	wMel	I	?	5-7	49.1
20	wMel	I	?	5-7	49.1
21	wMel	I	?	5-7	49.1
21	wMel	I	?	5-7	49.1
21	wMel	I	?	5-7	49.1
21	wMel	I	?	5-7	49.1
21	wMel	I	?	5-7	49.1
21	wMel	I	?	5-7	49.1
21	wMel	I	?	5-7	49.1
21	wMel	I	?	5-7	49.1
21	wMel	I	?	5-7	49.1
21	wMel	I	?	5-7	49.1
21	wMel	I	?	5-7	49.1
21	wMel	I	?	5-7	49.1
21	wMel	I	?	5-7	49.1
21	wMel	I	?	5-7	49.1
21	wMel	I	?	5-7	49.1
21	wMel	I	?	5-7	49.1
21	wMel	I	?	5-7	49.1
21	wMel	I	?	5-7	49.1
21	wMel	I	?	5-7	49.1
21	wMel	I	?	5-7	49.1
22	wMel	I	?	5-7	49.1
22	wMel	I	?	5-7	49.1
22	wMel	I	?	5-7	49.1
22	wMel	I	?	5-7	49.1
22	wMel	I	?	5-7	49.1
22	wMel	I	?	5-7	49.1
22	wMel	I	?	5-7	49.1
22	wMel	I	?	5-7	49.1
22	wMel	I	?	5-7	49.1
22	wMel	I	?	5-7	49.1
22	wMel	I	?	5-7	49.1
23	wMel	I	?	5-7	49.1
23	wMel	I	?	5-7	49.1
23	wMel	I	?	5-7	49.1
23	wMel	I	?	5-7	49.1
23	wMel	I	?	5-7	49.1
23	wMel	I	?	5-7	49.1
23	wMel	I	?	5-7	49.1
23	wMel	I	?	5-7	49.1
23	wMel	I	?	5-7	49.1
23	wMel	I	?	5-7	49.1
[truncated: 3,718 more rows]

## Sheet: Summary Statistics
				Counts	Females	Males	3-4 days	5-7 days	10-14 days
Count of age	Column Labels			w-	147	108	188	893	206
Row Labels	?	F	M	wMel	140	269	211	986	267
w-	1032	147	108	wMelCS	319	211	276	1159	184
wMel	1055	140	269	wMelPOP	260	264	0	1088	259
wMelCS	1089	319	211
wMelPOP	823	260	264
				Summary Statistics	n	Mode	Median	Average	Stdev	SE
				w-	1287	26	25	24.4289	3.09558	0.0862885
				wMel	1463	24	24	23.1716	2.8477	0.0744513
				wMelCS	1619	18	19	20.5584	3.34974	0.0832508
				wMelPop	1346	18	19	20.4591	3.22516	0.0879081

## Sheet: Full
Count of Temp		Temp																Average Temp		cummulative Temperatures																	Frequencies
Wol	Rep	17	18	19	20	21	22	23	24	25	26	27	28	29	30	31	32			17	18	19	20	21	22	23	24	25	26	27	28	29	30	31	32		17	18	19	20	21	22	23	24	25	26	27	28	29
w-	15.1	4	4	4	2	1	16	9	6	17	18	8	3	1	1	2	0	23.8958		68	72	76	40	21	352	207	144	425	468	216	84	29	30	62	0		0.0416667	0.0416667	0.0416667	0.0208333	0.0104167	0.166667	0.09375	0.0625	0.177083	0.1875	0.0833333	0.03125	0.0104167
	16.1	0	3	5	1	7	11	4	18	8	11	10	0	1	0	1	0	23.725		0	54	95	20	147	242	92	432	200	286	270	0	29	0	31	0		0	0.0375	0.0625	0.0125	0.0875	0.1375	0.05	0.225	0.1	0.1375	0.125	0	0.0125
	42.1	0	0	9	4	9	6	7	10	14	24	21	11	6	0	4	1	25.0159		0	0	171	80	189	132	161	240	350	624	567	308	174	0	124	32		0	0	0.0714286	0.031746	0.0714286	0.047619	0.0555556	0.0793651	0.111111	0.190476	0.166667	0.0873016	0.047619
	46.1	2	3	6	6	6	8	9	7	11	28	13	3	2	2	2	0	24.2315		34	54	114	120	126	176	207	168	275	728	351	84	58	60	62	0		0.0185185	0.0277778	0.0555556	0.0555556	0.0555556	0.0740741	0.0833333	0.0648148	0.101852	0.259259	0.12037	0.0277778	0.0185185
	51.1	0	0	10	6	6	12	13	14	20	39	23	1	2	1	1	3	24.5894		0	0	190	120	126	264	299	336	500	1014	621	28	58	30	31	96		0	0	0.0662252	0.0397351	0.0397351	0.0794702	0.0860927	0.0927152	0.13245	0.258278	0.152318	0.00662252	0.013245
	54.1	4	11	2	3	4	5	8	7	8	12	14	8	3	2	0	0	23.8571		68	198	38	60	84	110	184	168	200	312	378	224	87	60	0	0		0.043956	0.120879	0.021978	0.032967	0.043956	0.0549451	0.0879121	0.0769231	0.0879121	0.131868	0.153846	0.0879121	0.032967
	57.1	3	1	1	3	4	4	4	4	7	20	9	8	6	2	1	0	25.1299		51	18	19	60	84	88	92	96	175	520	243	224	174	60	31	0		0.038961	0.012987	0.012987	0.038961	0.0519481	0.0519481	0.0519481	0.0519481	0.0909091	0.25974	0.116883	0.103896	0.0779221
	58.1	0	1	3	3	5	4	8	6	7	17	6	6	2	0	2	0	24.6143		0	18	57	60	105	88	184	144	175	442	162	168	58	0	62	0		0	0.0142857	0.0428571	0.0428571	0.0714286	0.0571429	0.114286	0.0857143	0.1	0.242857	0.0857143	0.0857143	0.0285714
	64.1	2	3	1	5	2	7	9	10	10	30	9	2	0	0	1	3	24.5319		34	54	19	100	42	154	207	240	250	780	243	56	0	0	31	96		0.0212766	0.0319149	0.0106383	0.0531915	0.0212766	0.0744681	0.0957447	0.106383	0.106383	0.319149	0.0957447	0.0212766	0
	66.1	2	4	4	5	6	8	8	6	12	18	15	4	1	2	2	0	24.2062		34	72	76	100	126	176	184	144	300	468	405	112	29	60	62	0		0.0206186	0.0412371	0.0412371	0.0515464	0.0618557	0.0824742	0.0824742	0.0618557	0.123711	0.185567	0.154639	0.0412371	0.0103093
	67.1	0	5	2	4	6	3	7	8	11	25	10	10	3	1	2	0	24.8144		0	90	38	80	126	66	161	192	275	650	270	280	87	30	62	0		0	0.0515464	0.0206186	0.0412371	0.0618557	0.0309278	0.0721649	0.0824742	0.113402	0.257732	0.103093	0.103093	0.0309278
	70.1	1	4	2	2	7	7	11	9	13	27	18	2	1	1	1	3	24.6972		17	72	38	40	147	154	253	216	325	702	486	56	29	30	31	96		0.00917431	0.0366972	0.0183486	0.0183486	0.0642202	0.0642202	0.100917	0.0825688	0.119266	0.247706	0.165138	0.0183486	0.00917431
	72.1	0	7	9	6	2	6	5	4	12	19	8	8	3	1	1	0	24		0	126	171	120	42	132	115	96	300	494	216	224	87	30	31	0		0	0.0769231	0.0989011	0.0659341	0.021978	0.0659341	0.0549451	0.043956	0.131868	0.208791	0.0879121	0.0879121	0.032967
wMel	17.1	0	0	4	2	7	4	9	8	22	10	2	2	1	1	0	0	24.0139		0	0	76	40	147	88	207	192	550	260	54	56	29	30	0	0		0	0	0.0555556	0.0277778	0.0972222	0.0555556	0.125	0.111111	0.305556	0.138889	0.0277778	0.0277778	0.0138889
	20.1	3	7	4	5	11	9	10	17	18	9	5	4	0	0	0	0	23.049		51	126	76	100	231	198	230	408	450	234	135	112	0	0	0	0		0.0294118	0.0686275	0.0392157	0.0490196	0.107843	0.0882353	0.0980392	0.166667	0.176471	0.0882353	0.0490196	0.0392157	0
	36.1	0	0	16	10	10	10	12	28	11	12	4	5	0	0	0	0	23.0254		0	0	304	200	210	220	276	672	275	312	108	140	0	0	0	0		0	0	0.135593	0.0847458	0.0847458	0.0847458	0.101695	0.237288	0.0932203	0.101695	0.0338983	0.0423729	0
	37.1	4	3	7	11	12	11	7	30	21	8	4	2	1	1	1	0	23.065		68	54	133	220	252	242	161	720	525	208	108	56	29	30	31	0		0.0325203	0.0243902	0.0569106	0.0894309	0.097561	0.0894309	0.0569106	0.243902	0.170732	0.0650407	0.0325203	0.0162602	0.00813008
	41.1	0	6	9	8	5	6	5	22	9	8	4	4	3	1	0	0	23.2111		0	108	171	160	105	132	115	528	225	208	108	112	87	30	0	0		0	0.0666667	0.1	0.0888889	0.0555556	0.0666667	0.0555556	0.244444	0.1	0.0888889	0.0444444	0.0444444	0.0333333
	43.1	0	0	25	7	11	6	11	26	16	8	10	6	3	2	1	1	23.391		0	0	475	140	231	132	253	624	400	208	270	168	87	60	31	32		0	0	0.18797	0.0526316	0.0827068	0.0451128	0.0827068	0.195489	0.120301	0.0601504	0.075188	0.0451128	0.0225564
	49.1	0	0	24	9	20	11	27	19	6	7	3	2	1	2	0	0	22.3893		0	0	456	180	420	242	621	456	150	182	81	56	29	60	0	0		0	0	0.183206	0.0687023	0.152672	0.0839695	0.206107	0.145038	0.0458015	0.0534351	0.0229008	0.0152672	0.00763359
	52.1	0	2	5	1	7	5	6	15	13	5	2	2	1	1	1	0	23.6515		0	36	95	20	147	110	138	360	325	130	54	56	29	30	31	0		0	0.030303	0.0757576	0.0151515	0.106061	0.0757576	0.0909091	0.227273	0.19697	0.0757576	0.030303	0.030303	0.0151515
	59.1	1	2	2	5	3	5	6	21	11	7	7	2	2	2	1	0	24.1169		17	36	38	100	63	110	138	504	275	182	189	56	58	60	31	0		0.012987	0.025974	0.025974	0.0649351	0.038961	0.0649351	0.0779221	0.272727	0.142857	0.0909091	0.0909091	0.025974	0.025974
	60.1	1	6	5	6	7	4	10	15	11	5	1	1	1	1	0	0	22.7568		17	108	95	120	147	88	230	360	275	130	27	28	29	30	0	0		0.0135135	0.0810811	0.0675676	0.0810811	0.0945946	0.0540541	0.135135	0.202703	0.148649	0.0675676	0.0135135	0.0135135	0.0135135
	69.1	2	4	5	6	13	7	6	25	17	8	1	4	1	2	0	0	23.2376		34	72	95	120	273	154	138	600	425	208	27	112	29	60	0	0		0.019802	0.039604	0.049505	0.0594059	0.128713	0.0693069	0.0594059	0.247525	0.168317	0.0792079	0.00990099	0.039604	0.00990099
	71.1	0	5	1	8	5	9	9	22	20	11	6	3	1	2	0	0	23.8039		0	90	19	160	105	198	207	528	500	286	162	84	29	60	0	0		0	0.0490196	0.00980392	0.0784314	0.0490196	0.0882353	0.0882353	0.215686	0.196078	0.107843	0.0588235	0.0294118	0.00980392
	78.1	0	7	13	13	10	18	14	15	6	3	6	2	1	1	1	0	22.3364		0	126	247	260	210	396	322	360	150	78	162	56	29	30	31	0		0	0.0636364	0.118182	0.118182	0.0909091	0.163636	0.127273	0.136364	0.0545455	0.0272727	0.0545455	0.0181818	0.00909091
	79.1	5	2	2	4	7	5	7	14	9	6	4	3	1	0	0	0	23.1159		85	36	38	80	147	110	161	336	225	156	108	84	29	0	0	0		0.0724638	0.0289855	0.0289855	0.057971	0.101449	0.0724638	0.101449	0.202899	0.130435	0.0869565	0.057971	0.0434783	0.0144928
	90.1	4	4	10	6	7	7	5	19	12	9	4	6	1	0	2	0	23.1562		68	72	190	120	147	154	115	456	300	234	108	168	29	0	62	0		0.0416667	0.0416667	0.104167	0.0625	0.0729167	0.0729167	0.0520833	0.197917	0.125	0.09375	0.0416667	0.0625	0.0104167
wMelCS	33.1	13	48	17	19	17	10	8	6	2	4	2	1	3	0	2	0	20.25		221	864	323	380	357	220	184	144	50	104	54	28	87	0	62	0		0.0855263	0.315789	0.111842	0.125	0.111842	0.0657895	0.0526316	0.0394737	0.0131579	0.0263158	0.0131579	0.00657895	0.0197368
	44.1	28	22	13	10	8	3	7	7	6	3	3	3	2	1	0	0	20.3707		476	396	247	200	168	66	161	168	150	78	81	84	58	30	0	0		0.241379	0.189655	0.112069	0.0862069	0.0689655	0.0258621	0.0603448	0.0603448	0.0517241	0.0258621	0.0258621	0.0258621	0.0172414
	45.1	0	0	62	7	13	13	3	5	8	7	4	4	4	0	0	0	21.4154		0	0	1178	140	273	286	69	120	200	182	108	112	116	0	0	0		0	0	0.476923	0.0538462	0.1	0.1	0.0230769	0.0384615	0.0615385	0.0538462	0.0307692	0.0307692	0.0307692
	47.1	20	23	10	11	11	1	4	4	3	2	2	3	2	1	0	0	20.1856		340	414	190	220	231	22	92	96	75	52	54	84	58	30	0	0		0.206186	0.237113	0.103093	0.113402	0.113402	0.0103093	0.0412371	0.0412371	0.0309278	0.0206186	0.0206186	0.0309278	0.0206186
	61.1	20	31	26	14	5	10	2	3	9	3	0	2	2	2	3	2	20.5149		340	558	494	280	105	220	46	72	225	78	0	56	58	60	93	64		0.149254	0.231343	0.19403	0.104478	0.0373134	0.0746269	0.0149254	0.0223881	0.0671642	0.0223881	0	0.0149254	0.0149254
	65.1	8	15	22	11	8	6	5	3	2	3	0	1	1	1	0	1	20.4368		136	270	418	220	168	132	115	72	50	78	0	28	29	30	0	32		0.091954	0.172414	0.252874	0.126437	0.091954	0.0689655	0.0574713	0.0344828	0.0229885	0.0344828	0	0.0114943	0.0114943
	68.1	5	28	19	14	9	7	5	4	1	2	2	2	1	1	0	1	20.4158		85	504	361	280	189	154	115	96	25	52	54	56	29	30	0	32		0.049505	0.277228	0.188119	0.138614	0.0891089	0.0693069	0.049505	0.039604	0.00990099	0.019802	0.019802	0.019802	0.00990099
	73.1	9	29	25	9	9	7	6	9	2	8	3	4	3	0	0	1	20.9435		153	522	475	180	189	154	138	216	50	208	81	112	87	0	0	32		0.0725806	0.233871	0.201613	0.0725806	0.0725806	0.0564516	0.0483871	0.0725806	0.016129	0.0645161	0.0241935	0.0322581	0.0241935
	74.1	17	26	21	9	8	5	4	6	7	4	2	3	2	1	0	0	20.4783		289	468	399	180	168	110	92	144	175	104	54	84	58	30	0	0		0.147826	0.226087	0.182609	0.0782609	0.0695652	0.0434783	0.0347826	0.0521739	0.0608696	0.0347826	0.0173913	0.026087	0.0173913
	76.1	8	19	15	5	7	2	4	5	4	2	2	3	0	1	0	0	20.5974		136	342	285	100	147	44	92	120	100	52	54	84	0	30	0	0		0.103896	0.246753	0.194805	0.0649351	0.0909091	0.025974	0.0519481	0.0649351	0.0519481	0.025974	0.025974	0.038961	0
	80.1	19	20	15	17	3	5	1	4	3	3	1	2	3	1	0	0	20.134		323	360	285	340	63	110	23	96	75	78	27	56	87	30	0	0		0.195876	0.206186	0.154639	0.175258	0.0309278	0.0515464	0.0103093	0.0412371	0.0309278	0.0309278	0.0103093	0.0206186	0.0309278
	81.1	5	24	30	11	11	5	2	7	2	4	1	5	1	1	0	0	20.5688		85	432	570	220	231	110	46	168	50	104	27	140	29	30	0	0		0.0458716	0.220183	0.275229	0.100917	0.100917	0.0458716	0.0183486	0.0642202	0.0183486	0.0366972	0.00917431	0.0458716	0.00917431
	82.1	14	19	7	8	5	7	3	5	3	2	5	4	1	0	0	0	20.7711		238	342	133	160	105	154	69	120	75	52	135	112	29	0	0	0		0.168675	0.228916	0.0843373	0.0963855	0.060241	0.0843373	0.0361446	0.060241	0.0361446	0.0240964	0.060241	0.0481928	0.0120482
	85.1	15	27	20	5	9	5	4	3	7	3	0	4	0	1	2	2	20.6075		255	486	380	100	189	110	92	72	175	78	0	112	0	30	62	64		0.140187	0.252336	0.186916	0.046729	0.0841121	0.046729	0.0373832	0.0280374	0.0654206	0.0280374	0	0.0373832	0
	88.1	6	25	21	5	9	2	6	4	4	0	2	1	2	2	0	1	20.5556		102	450	399	100	189	44	138	96	100	0	54	28	58	60	0	32		0.0666667	0.277778	0.233333	0.0555556	0.1	0.0222222	0.0666667	0.0444444	0.0444444	0	0.0222222	0.0111111	0.0222222
wMelPOP	18.1	0	45	11	7	7	8	12	5	7	0	1	1	1	0	0	1	20.4623		0	810	209	140	147	176	276	120	175	0	27	28	29	0	0	32		0	0.424528	0.103774	0.0660377	0.0660377	0.0754717	0.113208	0.0471698	0.0660377	0	0.00943396	0.00943396	0.00943396
	32.1	4	30	17	4	3	8	6	5	8	3	0	0	2	1	0	0	20.5934		68	540	323	80	63	176	138	120	200	78	0	0	58	30	0	0		0.043956	0.32967	0.186813	0.043956	0.032967	0.0879121	0.0659341	0.0549451	0.0879121	0.032967	0	0	0.021978
	34.1	5	29	17	14	11	13	8	6	5	4	1	1	0	0	0	1	20.6174		85	522	323	280	231	286	184	144	125	104	27	28	0	0	0	32		0.0434783	0.252174	0.147826	0.121739	0.0956522	0.113043	0.0695652	0.0521739	0.0434783	0.0347826	0.00869565	0.00869565	0
	35.1	14	26	22	4	10	8	4	1	3	2	4	3	3	3	1	0	20.6759		238	468	418	80	210	176	92	24	75	52	108	84	87	90	31	0		0.12963	0.240741	0.203704	0.037037	0.0925926	0.0740741	0.037037	0.00925926	0.0277778	0.0185185	0.037037	0.0277778	0.0277778
	55.1	24	32	20	13	13	8	11	4	5	2	5	2	2	1	1	1	20.4236		408	576	380	260	273	176	253	96	125	52	135	56	58	30	31	32		0.166667	0.222222	0.138889	0.0902778	0.0902778	0.0555556	0.0763889	0.0277778	0.0347222	0.0138889	0.0347222	0.0138889	0.0138889
	62.1	14	25	21	5	8	6	5	6	3	2	3	2	2	2	1	0	20.5619		238	450	399	100	168	132	115	144	75	52	81	56	58	60	31	0		0.133333	0.238095	0.2	0.047619	0.0761905	0.0571429	0.047619	0.0571429	0.0285714	0.0190476	0.0285714	0.0190476	0.0190476
	63.1	16	20	15	4	3	8	6	7	5	1	2	1	1	1	0	0	20.3778		272	360	285	80	63	176	138	168	125	26	54	28	29	30	0	0		0.177778	0.222222	0.166667	0.0444444	0.0333333	0.0888889	0.0666667	0.0777778	0.0555556	0.0111111	0.0222222	0.0111111	0.0111111
	75.1	11	21	15	16	3	10	6	2	6	4	0	1	0	0	0	1	20.3438		187	378	285	320	63	220	138	48	150	104	0	28	0	0	0	32		0.114583	0.21875	0.15625	0.166667	0.03125	0.104167	0.0625	0.0208333	0.0625	0.0416667	0	0.0104167	0
	77.1	11	25	12	7	4	3	7	3	0	4	1	3	2	1	2	0	20.6235		187	450	228	140	84	66	161	72	0	104	27	84	58	30	62	0		0.129412	0.294118	0.141176	0.0823529	0.0470588	0.0352941	0.0823529	0.0352941	0	0.0470588	0.0117647	0.0352941	0.0235294
	83.1	9	21	15	2	4	7	5	8	2	1	1	0	3	1	0	0	20.519		153	378	285	40	84	154	115	192	50	26	27	0	87	30	0	0		0.113924	0.265823	0.189873	0.0253165	0.0506329	0.0886076	0.0632911	0.101266	0.0253165	0.0126582	0.0126582	0	0.0379747
	84.1	7	16	14	7	2	7	5	5	3	1	0	1	1	0	0	0	20.3188		119	288	266	140	42	154	115	120	75	26	0	28	29	0	0	0		0.101449	0.231884	0.202899	0.101449	0.0289855	0.101449	0.0724638	0.0724638	0.0434783	0.0144928	0	0.0144928	0.0144928
	86.1	21	13	9	11	5	8	2	2	3	3	1	3	0	0	1	0	20.1463		357	234	171	220	105	176	46	48	75	78	27	84	0	0	31	0		0.256098	0.158537	0.109756	0.134146	0.0609756	0.097561	0.0243902	0.0243902	0.0365854	0.0365854	0.0121951	0.0365854	0
	87.1	8	26	13	8	2	9	3	2	3	4	1	1	0	2	0	0	20.2683		136	468	247	160	42	198	69	48	75	104	27	28	0	60	0	0		0.097561	0.317073	0.158537	0.097561	0.0243902	0.109756	0.0365854	0.0243902	0.0365854	0.0487805	0.0121951	0.0121951	0
	89.1	11	24	15	9	4	8	9	9	2	1	0	1	1	0	0	1	20.3368		187	432	285	180	84	176	207	216	50	26	0	28	29	0	0	32		0.115789	0.252632	0.157895	0.0947368	0.0421053	0.0842105	0.0947368	0.0947368	0.0210526	0.0105263	0	0.0105263	0.0105263
Grand Total		380	803	729	417	411	413	399	545	470	486	276	176	94	54	40	24	22.0743		6460	14454	13851	8340	8631	9086	9177	13080	11750	12636	7452	4928	2726	1620	1240	768
w	57
Count of Temp	Temp																	Average Temp																			Average Frequency
Wol	17	18	19	20	21	22	23	24	25	26	27	28	29	30	31	32				17	18	19	20	21	22	23	24	25	26	27	28	29	30	31	32		17	18	19	20	21	22	23	24	25	26	27	28	29
w-	18	46	58	50	65	97	102	109	150	288	164	66	31	13	20	10		24.4084		306	828	1102	1000	1365	2134	2346	2616	3750	7488	4428	1848	899	390	620	320		0.0149363	0.037955	0.0434571	0.0388779	0.0510119	0.0759531	0.0791634	0.0858629	0.115073	0.222033	0.123897	0.0540263	0.0250106
wMel	20	48	132	101	135	117	144	296	202	116	63	48	18	16	7	1		23.2213		340	864	2508	2020	2835	2574	3312	7104	5050	3016	1701	1344	522	480	217	32		0.0148243	0.0346636	0.0825595	0.0665903	0.0907287	0.0783348	0.0972285	0.203135	0.144995	0.0817066	0.0428922	0.0328945	0.0129258
wMelCS	187	356	323	155	132	88	64	75	63	50	29	42	27	13	7	8		20.5497		3179	6408	6137	3100	2772	1936	1472	1800	1575	1300	783	1176	783	390	217	256		0.117692	0.221044	0.196829	0.095907	0.081456	0.0527647	0.0402108	0.0469241	0.0387756	0.0298898	0.0186477	0.0267229	0.0160429
wMelPOP	155	353	216	111	79	111	89	65	55	32	20	20	18	12	6	5		20.4478		2635	6354	4104	2220	1659	2442	2047	1560	1375	832	540	560	522	360	186	160		0.115976	0.262033	0.161718	0.0823815	0.055175	0.0837953	0.0651956	0.0499729	0.0406838	0.0244346	0.0135354	0.0149618	0.0135543
																5717	w+	21.4281
																		Stdev Temp																			Stdev Frequency
Number of replicates																																					17	18	19	20	21	22	23	24	25	26	27	28	29
w-	13																	0.456515																			0.0172987	0.0326737	0.0266321	0.0156161	0.0226353	0.0371003	0.020679	0.0451324	0.0233922	0.0539205	0.0314461	0.0389285	0.0206712
wMel	15																	0.519813																			0.0213085	0.0273729	0.0548299	0.0255877	0.0293994	0.0271874	0.0401239	0.0461415	0.063949	0.0259811	0.0222545	0.0139346	0.00891712
wMelCS	15																	0.318902																			0.0678428	0.0707312	0.095286	0.0358852	0.0247898	0.0250339	0.0173381	0.0147161	0.0201688	0.0148422	0.0152728	0.0127129	0.00932901
wMelPOP	14																	0.15678																			0.0627209	0.0638076	0.0323675	0.0409929	0.0252641	0.0224221	0.0236456	0.0284555	0.021918	0.0154666	0.0126592	0.0112443	0.0116595
																	w+	1.35364
																		Std Error Temp																			Std Error Frequency
																																					17	18	19	20	21	22	23	24	25	26	27	28	29
																		0.126614																			0.00479779	0.00906205	0.00738641	0.00433112	0.00627791	0.0102898	0.00573532	0.0125175	0.00648783	0.0149549	0.00872157	0.0107968	0.00573316
																		0.134215																			0.00550182	0.00706765	0.014157	0.0066067	0.0075909	0.00701976	0.0103599	0.0119137	0.0165116	0.0067083	0.00574608	0.0035979	0.00230239
																		0.0823401																			0.0175169	0.0182627	0.0246027	0.00926551	0.0064007	0.00646374	0.00447667	0.00379967	0.00520757	0.00383223	0.00394341	0.00328245	0.00240874
																		0.0419011
																	w+	0.204068																			0.0167629	0.0170533	0.00865057	0.0109558	0.00675211	0.00599257	0.00631955	0.00760505	0.00585783	0.00413362	0.00338332	0.00300516	0.00311614
[truncated: 3 more columns]

## Sheet: Age
Count of Temp		age	Temp
		5-7																10-14																3-4
Wol	Rep	17	18	19	20	21	22	23	24	25	26	27	28	29	30	31	32	17	18	19	20	21	22	23	24	25	26	27	28	29	30	31	32	17	18	19	20	21	22	23	24	25	26	27	28	29	30	31	32
w-	15.1	4	4	4	2	1	16	9	6	17	18	8	3	1	1	2	0	0	0	0	0	0	0	0	0	0	0	0	0	0	0	0	0	0	0	0	0	0	0	0	0	0	0	0	0	0	0	0	0
	16.1	0	3	5	1	7	11	4	18	8	11	10	0	1	0	1	0	0	0	0	0	0	0	0	0	0	0	0	0	0	0	0	0	0	0	0	0	0	0	0	0	0	0	0	0	0	0	0	0
	42.1	0	0	9	4	9	6	7	10	14	24	21	11	6	0	4	1	0	0	0	0	0	0	0	0	0	0	0	0	0	0	0	0	0	0	0	0	0	0	0	0	0	0	0	0	0	0	0	0
	46.1	2	3	6	6	6	8	9	7	11	28	13	3	2	2	2	0	0	0	0	0	0	0	0	0	0	0	0	0	0	0	0	0	0	0	0	0	0	0	0	0	0	0	0	0	0	0	0	0
	51.1	0	0	10	6	6	12	13	14	20	39	23	1	2	1	1	3	0	0	0	0	0	0	0	0	0	0	0	0	0	0	0	0	0	0	0	0	0	0	0	0	0	0	0	0	0	0	0	0
	54.1	4	11	2	3	4	5	8	7	8	12	14	8	3	2	0	0	0	0	0	0	0	0	0	0	0	0	0	0	0	0	0	0	0	0	0	0	0	0	0	0	0	0	0	0	0	0	0	0
	57.1	3	1	1	3	4	4	4	4	7	20	9	8	6	2	1	0	0	0	0	0	0	0	0	0	0	0	0	0	0	0	0	0	0	0	0	0	0	0	0	0	0	0	0	0	0	0	0	0
	58.1	0	1	3	3	5	4	8	6	7	17	6	6	2	0	2	0	0	0	0	0	0	0	0	0	0	0	0	0	0	0	0	0	0	0	0	0	0	0	0	0	0	0	0	0	0	0	0	0
	64.1	2	3	1	5	2	7	9	10	10	30	9	2	0	0	1	3	0	0	0	0	0	0	0	0	0	0	0	0	0	0	0	0	0	0	0	0	0	0	0	0	0	0	0	0	0	0	0	0
	66.1	0	0	0	0	0	0	0	0	0	0	0	0	0	0	0	0	2	4	4	5	6	8	8	6	12	18	15	4	1	2	2	0	0	0	0	0	0	0	0	0	0	0	0	0	0	0	0	0
	67.1	0	0	0	0	0	0	0	0	0	0	0	0	0	0	0	0	0	0	0	0	0	0	0	0	0	0	0	0	0	0	0	0	0	5	2	4	6	3	7	8	11	25	10	10	3	1	2	0
	70.1	0	0	0	0	0	0	0	0	0	0	0	0	0	0	0	0	1	4	2	2	7	7	11	9	13	27	18	2	1	1	1	3	0	0	0	0	0	0	0	0	0	0	0	0	0	0	0	0
	72.1	0	0	0	0	0	0	0	0	0	0	0	0	0	0	0	0	0	0	0	0	0	0	0	0	0	0	0	0	0	0	0	0	0	7	9	6	2	6	5	4	12	19	8	8	3	1	1	0
wMel	17.1	0	0	4	2	7	4	9	8	22	10	2	2	1	1	0	0	0	0	0	0	0	0	0	0	0	0	0	0	0	0	0	0	0	0	0	0	0	0	0	0	0	0	0	0	0	0	0	0
	20.1	3	7	4	5	11	9	10	17	18	9	5	4	0	0	0	0	0	0	0	0	0	0	0	0	0	0	0	0	0	0	0	0	0	0	0	0	0	0	0	0	0	0	0	0	0	0	0	0
	36.1	0	0	16	10	10	10	12	28	11	12	4	5	0	0	0	0	0	0	0	0	0	0	0	0	0	0	0	0	0	0	0	0	0	0	0	0	0	0	0	0	0	0	0	0	0	0	0	0
	37.1	4	3	7	11	12	11	7	30	21	8	4	2	1	1	1	0	0	0	0	0	0	0	0	0	0	0	0	0	0	0	0	0	0	0	0	0	0	0	0	0	0	0	0	0	0	0	0	0
	41.1	0	6	9	8	5	6	5	22	9	8	4	4	3	1	0	0	0	0	0	0	0	0	0	0	0	0	0	0	0	0	0	0	0	0	0	0	0	0	0	0	0	0	0	0	0	0	0	0
	43.1	0	0	25	7	11	6	11	26	16	8	10	6	3	2	1	1	0	0	0	0	0	0	0	0	0	0	0	0	0	0	0	0	0	0	0	0	0	0	0	0	0	0	0	0	0	0	0	0
	49.1	0	0	24	9	20	11	27	19	6	7	3	2	1	2	0	0	0	0	0	0	0	0	0	0	0	0	0	0	0	0	0	0	0	0	0	0	0	0	0	0	0	0	0	0	0	0	0	0
	52.1	0	2	5	1	7	5	6	15	13	5	2	2	1	1	1	0	0	0	0	0	0	0	0	0	0	0	0	0	0	0	0	0	0	0	0	0	0	0	0	0	0	0	0	0	0	0	0	0
	59.1	1	2	2	5	3	5	6	21	11	7	7	2	2	2	1	0	0	0	0	0	0	0	0	0	0	0	0	0	0	0	0	0	0	0	0	0	0	0	0	0	0	0	0	0	0	0	0	0
	60.1	1	6	5	6	7	4	10	15	11	5	1	1	1	1	0	0	0	0	0	0	0	0	0	0	0	0	0	0	0	0	0	0	0	0	0	0	0	0	0	0	0	0	0	0	0	0	0	0
	69.1	0	0	0	0	0	0	0	0	0	0	0	0	0	0	0	0	0	0	0	0	0	0	0	0	0	0	0	0	0	0	0	0	2	4	5	6	13	7	6	25	17	8	1	4	1	2	0	0
	71.1	0	0	0	0	0	0	0	0	0	0	0	0	0	0	0	0	0	5	1	8	5	9	9	22	20	11	6	3	1	2	0	0	0	0	0	0	0	0	0	0	0	0	0	0	0	0	0	0
	78.1	0	0	0	0	0	0	0	0	0	0	0	0	0	0	0	0	0	0	0	0	0	0	0	0	0	0	0	0	0	0	0	0	0	7	13	13	10	18	14	15	6	3	6	2	1	1	1	0
	79.1	0	0	0	0	0	0	0	0	0	0	0	0	0	0	0	0	5	2	2	4	7	5	7	14	9	6	4	3	1	0	0	0	0	0	0	0	0	0	0	0	0	0	0	0	0	0	0	0
	90.1	0	0	0	0	0	0	0	0	0	0	0	0	0	0	0	0	4	4	10	6	7	7	5	19	12	9	4	6	1	0	2	0	0	0	0	0	0	0	0	0	0	0	0	0	0	0	0	0
wMelCS	33.1	13	48	17	19	17	10	8	6	2	4	2	1	3	0	2	0	0	0	0	0	0	0	0	0	0	0	0	0	0	0	0	0	0	0	0	0	0	0	0	0	0	0	0	0	0	0	0	0
	44.1	28	22	13	10	8	3	7	7	6	3	3	3	2	1	0	0	0	0	0	0	0	0	0	0	0	0	0	0	0	0	0	0	0	0	0	0	0	0	0	0	0	0	0	0	0	0	0	0
	45.1	0	0	62	7	13	13	3	5	8	7	4	4	4	0	0	0	0	0	0	0	0	0	0	0	0	0	0	0	0	0	0	0	0	0	0	0	0	0	0	0	0	0	0	0	0	0	0	0
	47.1	20	23	10	11	11	1	4	4	3	2	2	3	2	1	0	0	0	0	0	0	0	0	0	0	0	0	0	0	0	0	0	0	0	0	0	0	0	0	0	0	0	0	0	0	0	0	0	0
	61.1	20	31	26	14	5	10	2	3	9	3	0	2	2	2	3	2	0	0	0	0	0	0	0	0	0	0	0	0	0	0	0	0	0	0	0	0	0	0	0	0	0	0	0	0	0	0	0	0
	65.1	8	15	22	11	8	6	5	3	2	3	0	1	1	1	0	1	0	0	0	0	0	0	0	0	0	0	0	0	0	0	0	0	0	0	0	0	0	0	0	0	0	0	0	0	0	0	0	0
	68.1	0	0	0	0	0	0	0	0	0	0	0	0	0	0	0	0	5	28	19	14	9	7	5	4	1	2	2	2	1	1	0	1	0	0	0	0	0	0	0	0	0	0	0	0	0	0	0	0
	73.1	9	29	25	9	9	7	6	9	2	8	3	4	3	0	0	1	0	0	0	0	0	0	0	0	0	0	0	0	0	0	0	0	0	0	0	0	0	0	0	0	0	0	0	0	0	0	0	0
	74.1	17	26	21	9	8	5	4	6	7	4	2	3	2	1	0	0	0	0	0	0	0	0	0	0	0	0	0	0	0	0	0	0	0	0	0	0	0	0	0	0	0	0	0	0	0	0	0	0
	76.1	0	0	0	0	0	0	0	0	0	0	0	0	0	0	0	0	0	0	0	0	0	0	0	0	0	0	0	0	0	0	0	0	8	19	15	5	7	2	4	5	4	2	2	3	0	1	0	0
	80.1	19	20	15	17	3	5	1	4	3	3	1	2	3	1	0	0	0	0	0	0	0	0	0	0	0	0	0	0	0	0	0	0	0	0	0	0	0	0	0	0	0	0	0	0	0	0	0	0
	81.1	0	0	0	0	0	0	0	0	0	0	0	0	0	0	0	0	0	0	0	0	0	0	0	0	0	0	0	0	0	0	0	0	5	24	30	11	11	5	2	7	2	4	1	5	1	1	0	0
	82.1	0	0	0	0	0	0	0	0	0	0	0	0	0	0	0	0	14	19	7	8	5	7	3	5	3	2	5	4	1	0	0	0	0	0	0	0	0	0	0	0	0	0	0	0	0	0	0	0
	85.1	15	27	20	5	9	5	4	3	7	3	0	4	0	1	2	2	0	0	0	0	0	0	0	0	0	0	0	0	0	0	0	0	0	0	0	0	0	0	0	0	0	0	0	0	0	0	0	0
	88.1	0	0	0	0	0	0	0	0	0	0	0	0	0	0	0	0	0	0	0	0	0	0	0	0	0	0	0	0	0	0	0	0	6	25	21	5	9	2	6	4	4	0	2	1	2	2	0	1
wMelPOP	18.1	0	45	11	7	7	8	12	5	7	0	1	1	1	0	0	1	0	0	0	0	0	0	0	0	0	0	0	0	0	0	0	0	0	0	0	0	0	0	0	0	0	0	0	0	0	0	0	0
	32.1	4	30	17	4	3	8	6	5	8	3	0	0	2	1	0	0	0	0	0	0	0	0	0	0	0	0	0	0	0	0	0	0	0	0	0	0	0	0	0	0	0	0	0	0	0	0	0	0
	34.1	5	29	17	14	11	13	8	6	5	4	1	1	0	0	0	1	0	0	0	0	0	0	0	0	0	0	0	0	0	0	0	0	0	0	0	0	0	0	0	0	0	0	0	0	0	0	0	0
	35.1	14	26	22	4	10	8	4	1	3	2	4	3	3	3	1	0	0	0	0	0	0	0	0	0	0	0	0	0	0	0	0	0	0	0	0	0	0	0	0	0	0	0	0	0	0	0	0	0
	55.1	24	32	20	13	13	8	11	4	5	2	5	2	2	1	1	1	0	0	0	0	0	0	0	0	0	0	0	0	0	0	0	0	0	0	0	0	0	0	0	0	0	0	0	0	0	0	0	0
	62.1	14	25	21	5	8	6	5	6	3	2	3	2	2	2	1	0	0	0	0	0	0	0	0	0	0	0	0	0	0	0	0	0	0	0	0	0	0	0	0	0	0	0	0	0	0	0	0	0
	63.1	16	20	15	4	3	8	6	7	5	1	2	1	1	1	0	0	0	0	0	0	0	0	0	0	0	0	0	0	0	0	0	0	0	0	0	0	0	0	0	0	0	0	0	0	0	0	0	0
	75.1	11	21	15	16	3	10	6	2	6	4	0	1	0	0	0	1	0	0	0	0	0	0	0	0	0	0	0	0	0	0	0	0	0	0	0	0	0	0	0	0	0	0	0	0	0	0	0	0
	77.1	0	0	0	0	0	0	0	0	0	0	0	0	0	0	0	0	11	25	12	7	4	3	7	3	0	4	1	3	2	1	2	0	0	0	0	0	0	0	0	0	0	0	0	0	0	0	0	0
	83.1	0	0	0	0	0	0	0	0	0	0	0	0	0	0	0	0	9	21	15	2	4	7	5	8	2	1	1	0	3	1	0	0	0	0	0	0	0	0	0	0	0	0	0	0	0	0	0	0
	84.1	7	16	14	7	2	7	5	5	3	1	0	1	1	0	0	0	0	0	0	0	0	0	0	0	0	0	0	0	0	0	0	0	0	0	0	0	0	0	0	0	0	0	0	0	0	0	0	0
	86.1	21	13	9	11	5	8	2	2	3	3	1	3	0	0	1	0	0	0	0	0	0	0	0	0	0	0	0	0	0	0	0	0	0	0	0	0	0	0	0	0	0	0	0	0	0	0	0	0
	87.1	8	26	13	8	2	9	3	2	3	4	1	1	0	2	0	0	0	0	0	0	0	0	0	0	0	0	0	0	0	0	0	0	0	0	0	0	0	0	0	0	0	0	0	0	0	0	0	0
	89.1	0	0	0	0	0	0	0	0	0	0	0	0	0	0	0	0	11	24	15	9	4	8	9	9	2	1	0	1	1	0	0	1	0	0	0	0	0	0	0	0	0	0	0	0	0	0	0	0
	Count of Temp	age	Temp
	Wol
																																	0
Number of replicates
	Old	Young	?
w-	2	2	9
wMel	2	3	10
wMelCS	2	3	10
wMelPOP	3	0	11



[truncated: 4 more columns]

## Sheet: Sex
Count of Temp		sex	Temp
		F																M																				F
Wol	Rep	17	18	19	20	21	22	23	24	25	26	27	28	29	30	31	32	17	18	19	20	21	22	23	24	25	26	27	28	29	30	31	32		F	M		17	18	19	20	21	22	23	24	25	26	27	28
w-	46.1	0	0	0	0	0	0	0	0	0	0	0	0	0	0	0	0	2	3	6	6	6	8	9	7	11	28	13	3	2	2	2	0			24.2315		0	0	0	0	0	0	0	0	0	0	0	0
	57.1	3	1	1	3	4	4	4	4	7	20	9	8	6	2	1	0	0	0	0	0	0	0	0	0	0	0	0	0	0	0	0	0		25.1299			51	18	19	60	84	88	92	96	175	520	243	224
	58.1	0	1	3	3	5	4	8	6	7	17	6	6	2	0	2	0	0	0	0	0	0	0	0	0	0	0	0	0	0	0	0	0		24.6143			0	18	57	60	105	88	184	144	175	442	162	168
wMel	20.1	0	0	0	0	0	0	0	0	0	0	0	0	0	0	0	0	3	7	4	5	11	9	10	17	18	9	5	4	0	0	0	0			23.049		0	0	0	0	0	0	0	0	0	0	0	0
	41.1	0	0	0	0	0	0	0	0	0	0	0	0	0	0	0	0	0	6	9	8	5	6	5	22	9	8	4	4	3	1	0	0			23.2111		0	0	0	0	0	0	0	0	0	0	0	0
	52.1	0	2	5	1	7	5	6	15	13	5	2	2	1	1	1	0	0	0	0	0	0	0	0	0	0	0	0	0	0	0	0	0		23.6515			0	36	95	20	147	110	138	360	325	130	54	56
	59.1	0	0	0	0	0	0	0	0	0	0	0	0	0	0	0	0	1	2	2	5	3	5	6	21	11	7	7	2	2	2	1	0			24.1169		0	0	0	0	0	0	0	0	0	0	0	0
	60.1	1	6	5	6	7	4	10	15	11	5	1	1	1	1	0	0	0	0	0	0	0	0	0	0	0	0	0	0	0	0	0	0		22.7568			17	108	95	120	147	88	230	360	275	130	27	28
wMelCS	65.1	0	0	0	0	0	0	0	0	0	0	0	0	0	0	0	0	8	15	22	11	8	6	5	3	2	3	0	1	1	1	0	1			20.4368		0	0	0	0	0	0	0	0	0	0	0	0
	73.1	0	0	0	0	0	0	0	0	0	0	0	0	0	0	0	0	9	29	25	9	9	7	6	9	2	8	3	4	3	0	0	1			20.9435		0	0	0	0	0	0	0	0	0	0	0	0
	74.1	17	26	21	9	8	5	4	6	7	4	2	3	2	1	0	0	0	0	0	0	0	0	0	0	0	0	0	0	0	0	0	0		20.4783			289	468	399	180	168	110	92	144	175	104	54	84
	80.1	19	20	15	17	3	5	1	4	3	3	1	2	3	1	0	0	0	0	0	0	0	0	0	0	0	0	0	0	0	0	0	0		20.134			323	360	285	340	63	110	23	96	75	78	27	56
	85.1	15	27	20	5	9	5	4	3	7	3	0	4	0	1	2	2	0	0	0	0	0	0	0	0	0	0	0	0	0	0	0	0		20.6075			255	486	380	100	189	110	92	72	175	78	0	112
wMelPOP	62.1	0	0	0	0	0	0	0	0	0	0	0	0	0	0	0	0	14	25	21	5	8	6	5	6	3	2	3	2	2	2	1	0			20.5619		0	0	0	0	0	0	0	0	0	0	0	0
	63.1	0	0	0	0	0	0	0	0	0	0	0	0	0	0	0	0	16	20	15	4	3	8	6	7	5	1	2	1	1	1	0	0			20.3778		0	0	0	0	0	0	0	0	0	0	0	0
	75.1	11	21	15	16	3	10	6	2	6	4	0	1	0	0	0	1	0	0	0	0	0	0	0	0	0	0	0	0	0	0	0	0		20.3438			187	378	285	320	63	220	138	48	150	104	0	28
	84.1	0	0	0	0	0	0	0	0	0	0	0	0	0	0	0	0	7	16	14	7	2	7	5	5	3	1	0	1	1	0	0	0			20.3188		0	0	0	0	0	0	0	0	0	0	0	0
	86.1	21	13	9	11	5	8	2	2	3	3	1	3	0	0	1	0	0	0	0	0	0	0	0	0	0	0	0	0	0	0	0	0		20.1463			357	234	171	220	105	176	46	48	75	78	27	84
	87.1	8	26	13	8	2	9	3	2	3	4	1	1	0	2	0	0	0	0	0	0	0	0	0	0	0	0	0	0	0	0	0	0		20.2683			136	468	247	160	42	198	69	48	75	104	27	28
Count of Temp	sex	Temp																																	Average Temp
	F																M
Wol	17	18	19	20	21	22	23	24	25	26	27	28	29	30	31	32	17	18	19	20	21	22	23	24	25	26	27	28	29	30	31	32			Female	Male
w-	3	2	4	6	9	8	12	10	14	37	15	14	8	2	3	0	2	3	6	6	6	8	9	7	11	28	13	3	2	2	2	0			24.8721	24.2315
wMel	1	8	10	7	14	9	16	30	24	10	3	3	2	2	1	0	4	15	15	18	19	20	21	60	38	24	16	10	5	3	1	0			23.2041	23.459
wMelCS	51	73	56	31	20	15	9	13	17	10	3	9	5	3	2	2	17	44	47	20	17	13	11	12	4	11	3	5	4	1	0	2			20.4066	20.6902
wMelPOP	40	60	37	35	10	27	11	6	12	11	2	5	0	2	1	1	37	61	50	16	13	21	16	18	11	4	5	4	4	3	1	0			20.2528	20.4195
																																1718
																																			Stdev Temp
Number of replicates
	Female	Male																																	Female	Male
w-	2	1																																	0.364573	0
wMel	2	3																																	0.63269	0.575475
wMelCS	3	2																																	0.244731	0.358338
wMelPOP	3	3																																	0.0996126	0.126792
																																			StdError Temp
																																			Female	Male
																																			0.257792	0
																																			0.447379	0.332251
																																			0.141295	0.253383
																																			0.0575114	0.0732031
																																			Female	Male
																																			21.8131	21.9164
																																			2.01373	1.69745
																																			0.636798	0.565817
[truncated: 52 more columns]

## Sheet: R-code
	library(multcomp)
	library(lme4)
	## read Data
	data<-read.table("~raw-data.txt",header=T)
	# A) generalized linear mixed model with Rep as random effect testing for interaction between Wolbachia strain AND age
	## subset by Sex
	Sex=subset(data,data$Wol!="wMel-")
	Sex=subset(Sex,Sex$sex!="?")
	## generalized linear mixed model with Rep as random effect
	sex.glmm<-glmer(Temp~Wol*sex+(1|Rep),data=Sex,family=poisson)
	nulli.glmm<-glmer(Temp~Wol+sex+(1|Rep),data=Sex,family=poisson)
	nulls.glmm<-glmer(Temp~Wol+(1|Rep),data=Sex,family=poisson)
	nullw.glmm<-glmer(Temp~sex+(1|Rep),data=Sex,family=poisson)
	## Analysis of Deviance
	anova(sex.glmm,nullw.glmm)
	anova(sex.glmm,nulls.glmm)
	anova(sex.glmm,nulli.glmm)
	# B) generalized linear mixed model with Rep as random effect testing for interaction between Wolbachia strain (without wMelPOP) AND age
	## subset by age
	Age=subset(data,data$Wol!="wMelPOP")
	## generalized linear mixed model with Rep as random effect
	age.glmm<-glmer(Temp~Wol*age+(1|Rep),data=Age,family=poisson)
	nulli.glmm<-glmer(Temp~Wol+age+(1|Rep),data=Age,family=poisson)
	nulla.glmm<-glmer(Temp~Wol+(1|Rep),data=Age,family=poisson)
	nullw.glmm<-glmer(Temp~age+(1|Rep),data=Age,family=poisson)
	## Analysis of Deviance
	anova(age.glmm,nulla.glmm)
	anova(age.glmm,nullw.glmm)
	anova(age.glmm,nulli.glmm)
	# C) generalized linear mixed model for Wolbachia strain with Rep as random effect
	full.glmm<-glmer(Temp~Wol+(1|Rep),data=data,family=poisson)
	null.glmm<-glmer(Temp~(1|Rep),data=data,family=poisson)
	anova(full.glmm,null.glmm)
	## Post-hoc Test with Tukey HSD
	summary(glht(full.glm,linfct=mcp(Wol="Tukey")))
	# B*) Supplementary analysis: generalized linear mixed model with Rep as random effect testing for interaction between Wolbachia strain AND age (without 3-4days)
	## subset by age
	Age=subset(data,data$age!="Y")
	## generalized linear mixed model with Rep as random effect
	age.glmm<-glmer(Temp~Wol*age+(1|Rep),data=Age,family=poisson)
	nulli.glmm<-glmer(Temp~Wol+age+(1|Rep),data=Age,family=poisson)
	nulla.glmm<-glmer(Temp~Wol+(1|Rep),data=Age,family=poisson)
	nullw.glmm<-glmer(Temp~age+(1|Rep),data=Age,family=poisson)
	## Analysis of Deviance
	anova(age.glmm,nulla.glmm)
	anova(age.glmm,nullw.glmm)
	anova(age.glmm,nulli.glmm)
